# Supplementary material for: De novo sequencing and comparative transcriptome analysis of adventitious root development induced by exogenous indole-3-butyric acid in cuttings of tetraploid black locust
Source: BMC Genomics. 2017 Feb 16;18:179. doi: 10.1186/s12864-017-3554-4 (PMC5314683; doi:10.1186/s12864-017-3554-4)
Supplement: Additional file 9: — Genes involved in major processes associated with IBA-treated AR developmental stage. (XLSX 12 kb) [file 12864_2017_3554_MOESM9_ESM.xlsx]

## Sheet: Additional file 6 
Additional file 6 Genes involved in major processes associated with IBA-treated AR developmental stage.
Go term	Gene id	Gene discription	II vs IC fold change	IC vs IRP fold change	IRPvsIAR fold change
regulation of transcription, DNA-dependent	comp74531_c0_seq3	Dehydration-responsive element-binding protein	-2.393	0.219	4.882
	comp71837_c0_seq1	Transcription factor MYB44	-1.1	0.431	3.447
	comp71495_c0_seq2	Zinc finger protein	-3.975	0.213	2.931
	comp72381_c0_seq9	Type I inositol 1,4,5-trisphosphate 5-phosphatase 2	1.311	0.348	2.802
	comp75268_c0_seq1	serine/threonine-protein 2	-0.735	4.542	2.772
	comp62578_c0_seq6	Calcineurin B-like protein 1	-0.28	0.548	2.691
	comp70042_c0_seq1	U-box domain-containing protein	0.446	-1.439	2.653
	comp39753_c0_seq3	Phosphoinositide phospholipase C	0.707	1.091	2.36
	comp61991_c0_seq1	SNF1-related protein kinase catalytic subunit alpha	-0.15	-1.869	-2.95
	comp62779_c0_seq3	G-protein coupled receptor	0.606	0.534	-3.985
ethylene mediated signaling pathway	comp73919_c0_seq2	EIN3-binding F-box protein	0.781	2.096	4.886
	comp72325_c1_seq1	Ethylene-overproduction	-0.013	0.982	3.98
	comp74150_c1_seq16	Ethylene-responsive	-0.729	-1.097	3.767
	comp62690_c0_seq3	Ethylene receptor	0.473	1.901	3.475
	comp69686_c0_seq8	Serine/threonine-protein 1	0.151	0.805	3.086
	comp62446_c0_seq2	ETHYLENE INSENSITIVE 3-like	0.085	0.671	2.905
	comp73878_c0_seq1	Histidine kinase 5	2.515	0.86	2.905
	comp95711_c0_seq1	ETO1-like protein 1	-1.142	0.895	-2.79
	comp68223_c0_seq1	Chitinase-like protein	0.362	1.067	-3.751
	comp58753_c0_seq1	Ethylene-responsive transcription	-0.315	0.87	-2.297
auxin mediated signaling pathway	comp65276_c0_seq1	Auxin-responsive protein	-0.413	0.886	-2.085
	comp65086_c0_seq1	Auxin efflux carrier	-1.274	0.87	3.789
	comp59694_c0_seq1	Putative auxin efflux	0.501	1.092	2.592
	comp973015_c0_seq1	Auxin transporter-like	_ _	0.981	2.091
	comp53712_c0_seq3	Auxin-induced protein	-0.198	_ _	2.802
	comp66019_c0_seq7	Probable glutathione S-transferase	-0.255	0.901	2.008
	comp74234_c2_seq16	Auxin response factor	-0.715	-2.888	-3.093
	comp74783_c0_seq6	Ethylene-insensitive	0.105	-0.887	3.098
	comp67312_c0_seq4	Serine/threonine-protein 3	0.697	_ _	1.093
	comp245298_c0_seq1	Indole-3-acetic acid-amido synthetase	1.924	3.009	4.491
abscisic acid mediated signaling pathway	comp235458_c0_seq1		3.095	_ _	2.091
		Homeobox-leucine zipper
	Comp745204_c0_seq3	Dehydration-responsive	-0.986	0.435	1.084
	Comp688238_c0_seq1	Abscisic acid receptor PYL4	0.673	1.009	2.654
	Comp345878_c0_seq4	Ethylene-responsive	1.098	0.887	3.094
	Comp782345_c0_seq2	Transcription factor MYB44	1.008	2.098	2.223
	Comp780214_c0_seq1	Histidine kinase 1	2.098	1.998	1.98
	Comp879034_c0_seq3	Calcium-dependent protein	1.293	0.765	2.098
	Comp985608_c0_seq2	repeat-containing thioredoxin TTL1	0.982	1.096	2.002
	Comp56432_c0_seq1	inositol 1,4,5-trisphosphate 5-phosphatase	0.871	0.789	1.876
	Comp879021_c0_seq1	Transcription factor ABA-INDUCIBLE bHLH-TYPE	1.096	0.665	1.555
jasmonic acid mediated signaling pathway	comp75341_c0_seq98	Proline-rich receptor-like protein kinase	0.308	0.875	2.009
	comp44513_c0_seq1	WRKY transcription factor	_ _	1.097	2.008
	comp88754_c0_seq	Coronatine-insensitive protein	-0.781	2.09	1.008
	omp74073_c0_seq1	Phospholipid-transporting	-1.098	0.772	-2.098
	comp61015_c0_seq1	Cytochrome P450 90B1	0.819	1.009	1.98
	comp74841_c0_seq4	Calcium-transporting ATPase 3	_ _	0.895	2.768
	comp75336_c0_seq43	Proline-rich receptor 1	0.986	-1.097	-4.098
	comp75341_c0_seq98	Proline-rich receptor 3	1.999	0.332	1.572
	comp69718_c0_seq9	ABC transporter B family2	0.987	1.043	2.657
	comp103079_c0_seq1	Glutaredoxin-C9	0.884	1.097	2.003
