# Supplementary material for: De novo sequencing and comparative transcriptome analysis of adventitious root development induced by exogenous indole-3-butyric acid in cuttings of tetraploid black locust
Source: BMC Genomics. 2017 Feb 16;18:179. doi: 10.1186/s12864-017-3554-4 (PMC5314683; doi:10.1186/s12864-017-3554-4)
Supplement: Additional file 10: — List of most significantly up- and down-regulated GO classifications. (XLSX 63 kb) [file 12864_2017_3554_MOESM10_ESM.xlsx]

## Sheet: CI vs II
Additional file 10 List of most significantly up- and down-regulated GO classifications.
GO ID	All gene num	DEGs num	P-value	FDR	regulation	Term	Type
GO:0016165	57	18	1.53211e-14	7.00301e-13	down	lipoxygenase activity	molecular_function
GO:0030643	23	11	9.52527e-12	2.90256e-10	down	cellular phosphate ion homeostasis	biological_process
GO:0000162	21	10	9.02383e-11	2.1062e-09	down	tryptophan biosynthetic process	biological_process
GO:0005978	18	8	1.43769e-08	2.42637e-07	down	glycogen biosynthetic process	biological_process
GO:0005950	7	5	3.71313e-07	4.84917e-06	down	anthranilate synthase complex	cellular_component
GO:0031972	4	4	6.53095e-07	8.1665e-06	down	chloroplast intermembrane space	cellular_component
GO:0010038	14	6	1.29906e-06	1.50008e-05	down	response to metalion	biological_process
GO:0008878	16	6	3.29841e-06	3.47919e-05	down	glucose-1-phosphate adenylyltransferase activity	molecular_function
GO:0009759	10	5	4.14755e-06	4.17418e-05	down	indole glucosinolate biosynthetic process	biological_process
GO:0009682	10	5	4.14755e-06	4.17418e-05	down	induced systemic resistance	biological_process
GO:0006139	21	6	1.97769e-05	0.000165613	down	nucleobase, nucleoside, nucleotide and nucleic acid metabolic process	biological_process
GO:0004049	13	5	1.97199e-05	0.000165613	down	anthranilate synthase activity	molecular_function
GO:0009684	13	5	1.97199e-05	0.000165613	down	indoleacetic acid biosynthetic process	biological_process
GO:0008199	7	4	2.13368e-05	0.000173381	down	ferric iron binding	molecular_function
GO:0016779	7	4	2.13368e-05	0.000173381	down	nucleotidyltransferase activity	molecular_function
GO:0071398	3	3	2.29868e-05	0.000181414	down	cellular response to fatty acid	biological_process
GO:0006826	8	4	4.17069e-05	0.000298174	down	iron ion transport	biological_process
GO:0048830	15	5	4.38743e-05	0.000310517	down	adventitious root development	biological_process
GO:0004322	9	4	7.33733e-05	0.000506229	down	ferroxidase activity	molecular_function
GO:0016709	17	5	8.62111e-05	0.000583788	down	oxidoreductase activity, acting on paired donors, with incorporation or reduction of molecular oxygen, NADH or NADPH as one donor, and incorporation of one atom of oxygen	molecular_function
GO:0009501	41	7	0.000143789	0.000891168	down	amyloplast	cellular_component
GO:0043562	5	3	0.000220183	0.00127799	down	cellular response to nitrogen levels	biological_process
GO:0048457	6	3	0.00043101	0.00234068	down	floral whorl morphogenesis	biological_process
GO:0080006	6	3	0.00043101	0.00234068	down	internode patterning	biological_process
GO:0009641	24	5	0.000501691	0.00265872	down	shade avoidance	biological_process
GO:0055114	7	3	0.000738264	0.00359497	down	oxidation-reduction process	biological_process
GO:0010617	7	3	0.000738264	0.00359497	down	circadian regulation of calcium ion oscillation	biological_process
GO:0010343	7	3	0.000738264	0.00359497	down	singlet oxygen-mediated programmed cell death	biological_process
GO:0009583	7	3	0.000738264	0.00359497	down	detection of light stimulus	biological_process
GO:0003844	2	2	0.000808755	0.00362124	down	1,4-alpha-glucan branching enzyme activity	molecular_function
GO:0015211	2	2	0.000808755	0.00362124	down	purine nucleoside transmembrane transporter activity	molecular_function
GO:0070207	2	2	0.000808755	0.00362124	down	protein homotrimerization	biological_process
GO:0010184	2	2	0.000808755	0.00362124	down	cytokinin transport	biological_process
GO:0044238	2	2	0.000808755	0.00362124	down	primary metabolic process	biological_process
GO:0006879	17	4	0.00115496	0.00493521	down	cellular iron ion homeostasis	biological_process
GO:0046283	10	3	0.00237393	0.00932564	down	anthocyanin metabolic process	biological_process
GO:0034620	3	2	0.00238029	0.00932564	down	cellular response to unfolded protein	biological_process
GO:0071456	3	2	0.00238029	0.00932564	down	cellular response to hypoxia	biological_process
GO:0006777	24	4	0.00440166	0.0163682	down	Mo-molybdopterin cofactor biosynthetic process	biological_process
GO:0051170	4	2	0.00467059	0.0166894	down	nuclear import	biological_process
GO:0040008	39	5	0.00477813	0.0169631	down	regulation of growth	biological_process
GO:0004672	203	13	0.00572899	0.0199514	down	protein kinase activity	molecular_function
GO:0004805	5	2	0.00763753	0.0254662	down	trehalose-phosphatase activity	molecular_function
GO:0051510	28	4	0.00775215	0.0256922	down	regulation of unidimensional cell growth	biological_process
GO:0004506	15	3	0.00809382	0.0265836	down	squalene monooxygenase activity	molecular_function
GO:0051365	16	3	0.00975312	0.031561	down	cellular response to potassium ion starvation	biological_process
GO:0010380	16	3	0.00975312	0.031561	down	regulation of chlorophyll biosynthetic process	biological_process
GO:0005578	30	4	0.0099213	0.0320108	down	proteinaceous extracellular matrix	cellular_component
GO:0015439	6	2	0.0112408	0.0354343	down	heme-transporting ATPase activity	molecular_function
GO:0004310	7	2	0.0154418	0.0460317	down	farnesyl-diphosphate farnesyltransferase activity	molecular_function
GO:0004385	20	20	1.11824e-31	1.53339e-29	up	guanylate kinase activity	molecular_function
GO:0006163	23	20	1.82494e-28	2.2244e-26	up	purine nucleotide metabolic process	biological_process
GO:0009698	30	16	1.74926e-17	1.74449e-15	up	phenylpropanoid metabolic process	biological_process
GO:0016841	11	10	3.6523e-15	2.00329e-13	up	ammonia-lyase activity	molecular_function
GO:0006559	16	10	2.3338e-12	8.00055e-11	up	L-phenylalanine catabolic process	biological_process
GO:0006730	53	15	1.39908e-11	3.93536e-10	up	one-carbon metabolic process	biological_process
GO:0006949	21	10	9.02383e-11	2.1062e-09	up	syncytium formation	biological_process
GO:0008559	67	15	5.32236e-10	1.19156e-08	up	xenobiotic-transporting ATPase activity	molecular_function
GO:0008378	43	12	1.84968e-09	3.68927e-08	up	galactosyltransferase activity	molecular_function
GO:0000325	73	15	1.90693e-09	3.73553e-08	up	plant-type vacuole	cellular_component
GO:0004478	20	8	3.93345e-08	5.91095e-07	up	methionine adenosyltransferase activity	molecular_function
GO:0006486	55	12	3.8574e-08	5.91095e-07	up	protein glycosylation	biological_process
GO:0006556	20	8	3.93345e-08	5.91095e-07	up	S-adenosylmethionine biosynthetic process	biological_process
GO:0050691	10	6	1.00219e-07	1.4095e-06	up	regulation of defense response to virus by host	biological_process
GO:0080044	16	7	1.36402e-07	1.89409e-06	up	quercetin 7-O-glucosyltransferase activity	molecular_function
GO:0009664	34	9	3.31174e-07	4.43046e-06	up	plant-type cell wall organization	biological_process
GO:0080167	118	15	1.43087e-06	1.63507e-05	up	response to karrikin	biological_process
GO:0016710	9	5	2.12388e-06	2.37745e-05	up	trans-cinnamate 4-monooxygenase activity	molecular_function
GO:0009821	5	4	3.19128e-06	3.39887e-05	up	alkaloid biosynthetic process	biological_process
GO:0009925	5	4	3.19128e-06	3.39887e-05	up	basal plasma membrane	cellular_component
GO:0047203	5	4	3.19128e-06	3.39887e-05	up	13-hydroxylupinine O-tigloyltransferase activity	molecular_function
GO:0006527	5	4	3.19128e-06	3.39887e-05	up	arginine catabolic process	biological_process
GO:0006544	27	7	8.04329e-06	7.87812e-05	up	glycine metabolic process	biological_process
GO:0009973	6	4	9.35653e-06	8.55343e-05	up	adenylyl-sulfate reductase activity	molecular_function
GO:0008792	6	4	9.35653e-06	8.55343e-05	up	arginine decarboxylase activity	molecular_function
GO:0010229	6	4	9.35653e-06	8.55343e-05	up	inflorescence development	biological_process
GO:0033741	6	4	9.35653e-06	8.55343e-05	up	adenylyl-sulfate reductase (glutathione) activity	molecular_function
GO:0048826	6	4	9.35653e-06	8.55343e-05	up	cotyledon morphogenesis	biological_process
GO:0019419	6	4	9.35653e-06	8.55343e-05	up	sulfate reduction	biological_process
GO:0010358	6	4	9.35653e-06	8.55343e-05	up	leaf shaping	biological_process
GO:0030570	12	5	1.24279e-05	0.000110841	up	pectate lyase activity	molecular_function
GO:0080046	20	6	1.44759e-05	0.000128065	up	quercetin 4'-O-glucosyltransferase activity	molecular_function
GO:0033971	13	5	1.97199e-05	0.000165613	up	hydroxyisourate hydrolase activity	molecular_function
GO:0080043	13	5	1.97199e-05	0.000165613	up	quercetin 3-O-glucosyltransferase activity	molecular_function
GO:0004737	7	4	2.13368e-05	0.000173381	up	pyruvate decarboxylase activity	molecular_function
GO:0051131	7	4	2.13368e-05	0.000173381	up	chaperone-mediated protein complex assembly	biological_process
GO:0015940	3	3	2.29868e-05	0.000181414	up	pantothenate biosynthetic process	biological_process
GO:0008705	3	3	2.29868e-05	0.000181414	up	methionine synthase activity	molecular_function
GO:0006598	3	3	2.29868e-05	0.000181414	up	polyamine catabolic process	biological_process
GO:0004364	58	9	3.63889e-05	0.000269721	up	glutathione transferase activity	molecular_function
GO:0042409	8	4	4.17069e-05	0.000298174	up	caffeoyl-CoA O-methyltransferase activity	molecular_function
GO:0003871	8	4	4.17069e-05	0.000298174	up	5-methyltetrahydropteroyltriglutamate-homocysteine S-methyltransferase activity	molecular_function
GO:0009446	8	4	4.17069e-05	0.000298174	up	putrescine biosynthetic process	biological_process
GO:0045177	8	4	4.17069e-05	0.000298174	up	apical part of cell	cellular_component
GO:0016747	35	7	4.99113e-05	0.000350979	up	transferase activity, transferring acyl groups other than amino-acyl groups	molecular_function
GO:0009630	17	5	8.62111e-05	0.000583788	up	gravitropism	biological_process
GO:0006983	4	3	8.9988e-05	0.00059468	up	ER overload response	biological_process
GO:0008517	4	3	8.9988e-05	0.00059468	up	folic acid transporter activity	molecular_function
GO:0046592	4	3	8.9988e-05	0.00059468	up	polyamine oxidase activity	molecular_function
GO:0000038	4	3	8.9988e-05	0.00059468	up	very long-chain fatty acid metabolic process	biological_process

## Sheet: CC vs IC
GO ID	All gene num	DEGs num	P-value	FDR	regulation	Term	Type
GO:0004737	7	5	3.91653e-08	1.17326e-06	down	pyruvate decarboxylase activity	molecular_function
GO:0009813	54	10	4.22957e-08	1.21424e-06	down	flavonoid biosynthetic process	biological_process
GO:0009061	8	5	1.02873e-07	2.44412e-06	down	anaerobic respiration	biological_process
GO:0033808	7	4	3.57033e-06	5.89011e-05	down	6'-deoxychalcone synthase activity	molecular_function
GO:0047890	3	3	5.9028e-06	9.03784e-05	down	flavanone 4-reductase activity	molecular_function
GO:0071398	3	3	5.9028e-06	9.03784e-05	down	cellular response to fatty acid	biological_process
GO:0005351	11	4	3.17665e-05	0.000358805	down	sugar:hydrogen symporter activity	molecular_function
GO:0006949	21	5	3.07268e-05	0.000358805	down	syncytium formation	biological_process
GO:0045552	5	3	5.74412e-05	0.000599651	down	dihydrokaempferol 4-reductase activity	molecular_function
GO:0006869	56	7	6.68348e-05	0.000677194	down	lipid transport	biological_process
GO:0005355	8	3	0.000308817	0.00232134	down	glucose transmembrane transporter activity	molecular_function
GO:0015591	8	3	0.000308817	0.00232134	down	D-ribose transmembrane transporter activity	molecular_function
GO:0015148	8	3	0.000308817	0.00232134	down	D-xylose transmembrane transporter activity	molecular_function
GO:0030004	2	2	0.000326807	0.00232134	down	cellular monovalent inorganic cation homeostasis	biological_process
GO:0003979	8	3	0.000308817	0.00232134	down	UDP-glucose 6-dehydrogenase activity	molecular_function
GO:0005365	8	3	0.000308817	0.00232134	down	myo-inositol transmembrane transporter activity	molecular_function
GO:0015576	8	3	0.000308817	0.00232134	down	sorbitol transmembrane transporter activity	molecular_function
GO:0047526	2	2	0.000326807	0.00232134	down	2'-hydroxyisoflavone reductase activity	molecular_function
GO:0001539	2	2	0.000326807	0.00232134	down	ciliary or flagellar motility	biological_process
GO:0015077	2	2	0.000326807	0.00232134	down	monovalent inorganic cation transmembrane transporter activity	molecular_function
GO:0015575	8	3	0.000308817	0.00232134	down	mannitol transmembrane transporter activity	molecular_function
GO:0030976	24	4	0.00084802	0.00541006	down	thiamine pyrophosphate binding	molecular_function
GO:0004455	3	2	0.000968617	0.00595872	down	ketol-acid reductoisomerase activity	molecular_function
GO:0005354	13	3	0.00147391	0.00832395	down	galactose transmembrane transporter activity	molecular_function
GO:0004340	4	2	0.00191394	0.0099902	down	glucokinase activity	molecular_function
GO:0015827	4	2	0.00191394	0.0099902	down	tryptophan transport	biological_process
GO:0015810	4	2	0.00191394	0.0099902	down	aspartate transport	biological_process
GO:0042773	30	4	0.00200687	0.0103189	down	ATP synthesis coupled electron transport	biological_process
GO:0047274	15	3	0.00228239	0.0113954	down	galactinol-sucrose galactosyltransferase activity	molecular_function
GO:0003950	15	3	0.00228239	0.0113954	down	NAD+ ADP-ribosyltransferase activity	molecular_function
GO:0051365	16	3	0.00277149	0.0136397	down	cellular response to potassium ion starvation	biological_process
GO:0015172	5	2	0.00315161	0.0150314	down	acidic amino acid transmembrane transporter activity	molecular_function
GO:0052544	34	4	0.00320749	0.0151367	down	defense response by callose deposition in cell wall	biological_process
GO:0008616	17	3	0.00332037	0.0155628	down	queuosine biosynthetic process	biological_process
GO:0050662	81	6	0.00355263	0.0165389	down	coenzyme binding	molecular_function
GO:0009102	6	2	0.00467075	0.0201134	down	biotin biosynthetic process	biological_process
GO:0034484	6	2	0.00467075	0.0201134	down	raffinose catabolic process	biological_process
GO:0009815	20	3	0.00534651	0.0224619	down	1-aminocyclopropane-1-carboxylate oxidase activity	molecular_function
GO:0033802	7	2	0.00646079	0.0264969	down	isoliquiritigenin 2'-O-methyltransferase activity	molecular_function
GO:0016820	7	2	0.00646079	0.0264969	down	hydrolase activity, acting on acid anhydrides, catalyzing transmembrane movement of substances	molecular_function
GO:0010039	8	2	0.00851145	0.0331321	down	response to iron ion	biological_process
GO:0006564	8	2	0.00851145	0.0331321	down	L-serine biosynthetic process	biological_process
GO:0015175	8	2	0.00851145	0.0331321	down	neutral amino acid transmembrane transporter activity	molecular_function
GO:0051980	10	2	0.0133549	0.0481755	down	iron-nicotianamine transmembrane transporter activity	molecular_function
GO:0009759	10	2	0.0133549	0.0481755	down	indole glucosinolate biosynthetic process	biological_process
GO:0009682	10	2	0.0133549	0.0481755	down	induced systemic resistance	biological_process
GO:0046379	1	1	0.0180831	0.0530181	down	extracellular polysaccharide metabolic process	biological_process
GO:0009313	1	1	0.0180831	0.0530181	down	oligosaccharide catabolic process	biological_process
GO:0009420	1	1	0.0180831	0.0530181	down	bacterial-type flagellum filament	cellular_component
GO:0047952	1	1	0.0180831	0.0530181	down	glycerol-3-phosphate dehydrogenase [NAD(P)+] activity	molecular_function
GO:0010089	38	16	2.22045e-16	7.64944e-14	up	xylem development	biological_process
GO:0010088	30	15	2.22045e-16	7.64944e-14	up	phloem development	biological_process
GO:0005509	369	33	9.10383e-14	1.04542e-11	up	calcium ion binding	molecular_function
GO:0004351	10	7	7.14625e-11	3.78751e-09	up	glutamate decarboxylase activity	molecular_function
GO:0006073	54	12	2.00237e-10	8.40098e-09	up	cellular glucan metabolic process	biological_process
GO:0016762	54	12	2.00237e-10	8.40098e-09	up	xyloglucan:xyloglucosyl transferase activity	molecular_function
GO:0030007	24	9	2.07281e-10	8.40098e-09	up	cellular potassium ion homeostasis	biological_process
GO:0000234	8	6	9.4075e-10	3.60098e-08	up	phosphoethanolamine N-methyltransferase activity	molecular_function
GO:0005513	7	5	3.91653e-08	1.17326e-06	up	detection of calcium ion	biological_process
GO:0000103	22	7	8.39713e-08	2.14282e-06	up	sulfate assimilation	biological_process
GO:0042539	8	5	1.02873e-07	2.44412e-06	up	hypotonic salinity response	biological_process
GO:0006536	24	7	1.65104e-07	3.66958e-06	up	glutamate metabolic process	biological_process
GO:0004553	97	12	2.03726e-07	4.38648e-06	up	hydrolase activity, hydrolyzing O-glycosyl compounds	molecular_function
GO:0009536	27	7	4.03998e-07	8.1869e-06	up	plastid	cellular_component
GO:0043562	5	4	5.25082e-07	1.03366e-05	up	cellular response to nitrogen levels	biological_process
GO:0008271	51	8	3.59049e-06	5.89011e-05	up	secondary active sulfate transmembrane transporter activity	molecular_function
GO:0051119	15	5	4.96322e-06	7.9527e-05	up	sugar transmembrane transporter activity	molecular_function
GO:0015802	8	4	7.0378e-06	0.000101828	up	basic amino acid transport	biological_process
GO:0002679	8	4	7.0378e-06	0.000101828	up	respiratory burst involved in defense response	biological_process
GO:0004020	9	4	1.24856e-05	0.000170469	up	adenylylsulfate kinase activity	molecular_function
GO:0042425	4	3	2.32915e-05	0.000276687	up	choline biosynthetic process	biological_process
GO:0008281	11	4	3.17665e-05	0.000358805	up	sulfonylurea receptor activity	molecular_function
GO:0010023	27	5	0.000111399	0.00105519	up	proanthocyanidin biosynthetic process	biological_process
GO:0010183	6	3	0.00011333	0.00105519	up	pollen tube guidance	biological_process
GO:0019344	15	4	0.000124012	0.00112427	up	cysteine biosynthetic process	biological_process
GO:0009269	15	4	0.000124012	0.00112427	up	response to desiccation	biological_process
GO:0010231	29	5	0.000159031	0.00140477	up	maintenance of seed dormancy	biological_process
GO:0048528	7	3	0.00019565	0.00168503	up	post-embryonic root development	biological_process
GO:0008453	17	4	0.000210073	0.00176513	up	alanine-glyoxylate transaminase activity	molecular_function
GO:0010371	2	2	0.000326807	0.00232134	up	regulation of gibberellin biosynthetic process	biological_process
GO:0042391	2	2	0.000326807	0.00232134	up	regulation of membrane potential	biological_process
GO:0000210	19	4	0.000332396	0.00233695	up	NAD+ diphosphatase activity	molecular_function
GO:0006656	9	3	0.000456982	0.00311743	up	phosphatidylcholine biosynthetic process	biological_process
GO:0008287	103	8	0.000586771	0.00388736	up	protein serine/threonine phosphatase complex	cellular_component
GO:0047631	24	4	0.00084802	0.00541006	up	ADP-ribose diphosphatase activity	molecular_function
GO:0016463	3	2	0.000968617	0.00595872	up	zinc-exporting ATPase activity	molecular_function
GO:0010022	3	2	0.000968617	0.00595872	up	meristem determinacy	biological_process
GO:0016769	13	3	0.00147391	0.00832395	up	transferase activity, transferring nitrogenous groups	molecular_function
GO:0009927	13	3	0.00147391	0.00832395	up	histidine phosphotransfer kinase activity	molecular_function
GO:0006470	120	8	0.00158647	0.0088167	up	protein dephosphorylation	biological_process
GO:0004722	121	8	0.0016723	0.00921771	up	protein serine/threonine phosphatase activity	molecular_function
GO:0080168	4	2	0.00191394	0.0099902	up	abscisic acid transport	biological_process
GO:0010439	4	2	0.00191394	0.0099902	up	regulation of glucosinolate biosynthetic process	biological_process
GO:0004055	4	2	0.00191394	0.0099902	up	argininosuccinate synthase activity	molecular_function
GO:0031965	30	4	0.00200687	0.0103189	up	nuclear membrane	cellular_component
GO:0016671	16	3	0.00277149	0.0136397	up	oxidoreductase activity, acting on a sulfur group of donors, disulfide as acceptor	molecular_function
GO:0047714	5	2	0.00315161	0.0150314	up	galactolipase activity	molecular_function
GO:0009925	5	2	0.00315161	0.0150314	up	basal plasma membrane	cellular_component
GO:0006529	18	3	0.00393119	0.0178197	up	asparagine biosynthetic process	biological_process
GO:0016847	18	3	0.00393119	0.0178197	up	1-aminocyclopropane-1-carboxylate synthase activity	molecular_function

## Sheet: CRP vs IRP
GO ID	All gene num	DEGs num	P-value	FDR	regulation	Term	Type
GO:0015168	29	9	6.05976e-10	1.80212e-08	down	glycerol transmembrane transporter activity	molecular_function
GO:0046715	21	7	2.92193e-08	6.662e-07	down	borate transmembrane transporter activity	molecular_function
GO:0080029	23	7	5.98683e-08	1.25219e-06	down	cellular response to boron-containing substance levels	biological_process
GO:0015204	24	7	8.33212e-08	1.62153e-06	down	urea transmembrane transporter activity	molecular_function
GO:0009835	49	7	1.44853e-05	0.000183481	down	ripening	biological_process
GO:0042409	7	3	0.000145139	0.00125665	down	caffeoyl-CoA O-methyltransferase activity	molecular_function
GO:0019953	8	3	0.000229392	0.00193709	down	sexual reproduction	biological_process
GO:0015678	2	2	0.000266889	0.0021227	down	high-affinity copper ion transport	biological_process
GO:0010508	10	3	0.000479655	0.00360532	down	positive regulation of autophagy	biological_process
GO:0004867	24	4	0.000581427	0.0042763	down	serine-type endopeptidase inhibitor activity	molecular_function
GO:0070370	11	3	0.000651504	0.00459411	down	cellular heat acclimation	biological_process
GO:0010120	11	3	0.000651504	0.00459411	down	camalexin biosynthetic process	biological_process
GO:0015089	3	2	0.000791956	0.00541698	down	high affinity copper ion transmembrane transporter activity	molecular_function
GO:0015976	12	3	0.000858117	0.00564377	down	carbon utilization	biological_process
GO:0016769	13	3	0.00110201	0.0070446	down	transferase activity, transferring nitrogenous groups	molecular_function
GO:0009828	4	2	0.0015667	0.0094834	down	plant-type cell wall loosening	biological_process
GO:0016701	4	2	0.0015667	0.0094834	down	oxidoreductase activity, acting on single donors with incorporation of molecular oxygen	molecular_function
GO:0009867	53	5	0.00173516	0.0102314	down	jasmonic acid mediated signaling pathway	biological_process
GO:0009809	54	5	0.00188677	0.0108876	down	lignin biosynthetic process	biological_process
GO:0004089	17	3	0.00249546	0.0138772	down	carbonate dehydratase activity	molecular_function
GO:0009864	5	2	0.00258284	0.0139002	down	induced systemic resistance, jasmonic acid mediated signaling pathway	biological_process
GO:0008198	5	2	0.00258284	0.0139002	down	ferrous iron binding	molecular_function
GO:0016847	18	3	0.00295835	0.0154467	down	1-aminocyclopropane-1-carboxylate synthase activity	molecular_function
GO:0034484	6	2	0.00383227	0.0195618	down	raffinose catabolic process	biological_process
GO:0000289	40	4	0.0040667	0.0204531	down	nuclear-transcribed mRNA poly(A) tail shortening	biological_process
GO:0005355	8	2	0.0069997	0.0291939	down	glucose transmembrane transporter activity	molecular_function
GO:0015591	8	2	0.0069997	0.0291939	down	D-ribose transmembrane transporter activity	molecular_function
GO:0015148	8	2	0.0069997	0.0291939	down	D-xylose transmembrane transporter activity	molecular_function
GO:0005365	8	2	0.0069997	0.0291939	down	myo-inositol transmembrane transporter activity	molecular_function
GO:0015576	8	2	0.0069997	0.0291939	down	sorbitol transmembrane transporter activity	molecular_function
GO:0009533	8	2	0.0069997	0.0291939	down	chloroplast stromal thylakoid	cellular_component
GO:0015575	8	2	0.0069997	0.0291939	down	mannitol transmembrane transporter activity	molecular_function
GO:0031348	30	3	0.0127307	0.0478451	down	negative regulation of defense response	biological_process
GO:0006725	11	2	0.0133097	0.0489454	down	cellular aromatic compound metabolic process	biological_process
GO:0005351	11	2	0.0133097	0.0489454	down	sugar:hydrogen symporter activity	molecular_function
GO:0016207	11	2	0.0133097	0.0489454	down	4-coumarate-CoA ligase activity	molecular_function
GO:0055007	1	1	0.0163421	0.0532437	down	cardiac muscle cell differentiation	biological_process
GO:0010942	1	1	0.0163421	0.0532437	down	positive regulation of cell death	biological_process
GO:0060548	1	1	0.0163421	0.0532437	down	negative regulation of cell death	biological_process
GO:0009674	1	1	0.0163421	0.0532437	down	potassium:sodium symporter activity	molecular_function
GO:0031349	1	1	0.0163421	0.0532437	down	positive regulation of defense response	biological_process
GO:0047938	12	2	0.0158	0.0532437	down	glucose-6-phosphate 1-epimerase activity	molecular_function
GO:0009855	12	2	0.0158	0.0532437	down	determination of bilateral symmetry	biological_process
GO:0005354	13	2	0.0184724	0.0584959	down	galactose transmembrane transporter activity	molecular_function
GO:0047763	15	2	0.024337	0.0726922	down	caffeate O-methyltransferase activity	molecular_function
GO:0016747	39	3	0.0257274	0.0758514	down	transferase activity, transferring acyl groups other than amino-acyl groups	molecular_function
GO:0009838	16	2	0.0275166	0.0794149	down	abscission	biological_process
GO:0009863	16	2	0.0275166	0.0794149	down	salicylic acid mediated signaling pathway	biological_process
GO:0008428	2	1	0.0324172	0.0836732	down	ribonuclease inhibitor activity	molecular_function
GO:0051252	2	1	0.0324172	0.0836732	down	regulation of RNA metabolic process	biological_process
GO:0030245	47	12	1.07196e-11	6.66567e-10	up	cellulose catabolic process	biological_process
GO:0030007	24	9	8.51441e-11	4.1599e-09	up	cellular potassium ion homeostasis	biological_process
GO:0004351	11	7	9.56803e-11	4.32183e-09	up	glutamate decarboxylase activity	molecular_function
GO:0004737	7	6	1.30195e-10	5.23842e-09	up	pyruvate decarboxylase activity	molecular_function
GO:0055062	13	7	4.83488e-10	1.57479e-08	up	phosphate ion homeostasis	biological_process
GO:0010158	20	8	5.28459e-10	1.64303e-08	up	abaxial cell fate specification	biological_process
GO:0010050	24	8	2.91128e-09	8.29714e-08	up	vegetative phase change	biological_process
GO:0051740	16	7	3.08777e-09	8.44814e-08	up	ethylene binding	molecular_function
GO:0005513	7	5	2.36623e-08	5.78035e-07	up	detection of calcium ion	biological_process
GO:0006817	22	7	4.22469e-08	9.32157e-07	up	phosphate transport	biological_process
GO:0042539	8	5	6.22435e-08	1.25219e-06	up	hypotonic salinity response	biological_process
GO:0009061	8	5	6.22435e-08	1.25219e-06	up	anaerobic respiration	biological_process
GO:0006536	25	7	1.14083e-07	2.05349e-06	up	glutamate metabolic process	biological_process
GO:0048507	12	5	8.33548e-07	1.29579e-05	up	meristem development	biological_process
GO:0030976	23	6	1.50035e-06	2.23096e-05	up	thiamine pyrophosphate binding	molecular_function
GO:0016036	71	9	2.43642e-06	3.54576e-05	up	cellular response to phosphate starvation	biological_process
GO:0071398	3	3	4.35584e-06	6.20708e-05	up	cellular response to fatty acid	biological_process
GO:0043130	43	7	5.91747e-06	8.09509e-05	up	ubiquitin binding	molecular_function
GO:0051980	10	4	1.3791e-05	0.000181404	up	iron-nicotianamine transmembrane transporter activity	molecular_function
GO:0016308	34	6	1.71437e-05	0.000213205	up	1-phosphatidylinositol-4-phosphate 5-kinase activity	molecular_function
GO:0008281	11	4	2.13899e-05	0.000256678	up	sulfonylurea receptor activity	molecular_function
GO:0010273	5	3	4.24997e-05	0.000461425	up	detoxification of copper ion	biological_process
GO:0003883	13	4	4.51488e-05	0.000467906	up	CTP synthase activity	molecular_function
GO:0000155	101	9	4.41478e-05	0.000467906	up	two-component sensor activity	molecular_function
GO:0000287	245	14	6.14356e-05	0.00061797	up	magnesium ion binding	molecular_function
GO:0009942	28	5	8.32235e-05	0.000786802	up	longitudinal axis specification	biological_process
GO:0003862	6	3	8.39614e-05	0.000786802	up	3-isopropylmalate dehydrogenase activity	molecular_function
GO:0010386	28	5	8.32235e-05	0.000786802	up	lateral root primordium development	biological_process
GO:0016765	7	3	0.000145139	0.00125665	up	transferase activity, transferring alkyl or aryl (other than methyl) groups	molecular_function
GO:0010305	35	5	0.000250067	0.00203626	up	leaf vascular tissue pattern formation	biological_process
GO:0032556	2	2	0.000266889	0.0021227	up	pyrimidine deoxyribonucleotide binding	molecular_function
GO:0032436	20	4	0.000279253	0.00219551	up	positive regulation of proteasomal ubiquitin-dependent protein catabolic process	biological_process
GO:0006541	58	6	0.000369746	0.00284165	up	glutamine metabolic process	biological_process
GO:0044212	40	5	0.000473808	0.00360094	up	transcription regulatory region DNA binding	molecular_function
GO:0009833	11	3	0.000651504	0.00459411	up	primary cell wall biogenesis	biological_process
GO:0052543	3	2	0.000791956	0.00541698	up	callose deposition in cell wall	biological_process
GO:0004471	3	2	0.000791956	0.00541698	up	malate dehydrogenase (decarboxylating) activity	molecular_function
GO:0048589	14	3	0.00138554	0.00877508	up	developmental growth	biological_process
GO:0008271	51	5	0.00145896	0.00907205	up	secondary active sulfate transmembrane transporter activity	molecular_function
GO:0055047	4	2	0.0015667	0.0094834	up	generative cell mitosis	biological_process
GO:0009269	15	3	0.00171093	0.0101763	up	response to desiccation	biological_process
GO:0004427	32	4	0.00177397	0.0103709	up	inorganic diphosphatase activity	molecular_function
GO:0051365	16	3	0.00208026	0.0116631	up	cellular response to potassium ion starvation	biological_process
GO:0047840	5	2	0.00258284	0.0139002	up	dCTP diphosphatase activity	molecular_function
GO:0051262	5	2	0.00258284	0.0139002	up	protein tetramerization	biological_process
GO:0042744	113	7	0.00264515	0.0140255	up	hydrogen peroxide catabolic process	biological_process
GO:0009098	18	3	0.00295835	0.0154467	up	leucine biosynthetic process	biological_process
GO:0048316	40	4	0.0040667	0.0204531	up	seed development	biological_process
GO:0006464	41	4	0.00444878	0.0217355	up	protein modification process	biological_process
GO:0016881	41	4	0.00444878	0.0217355	up	acid-amino acid ligase activity	molecular_function

## Sheet: CAR vs IAR
GO ID	All gene num	DEGs num	P-value	FDR	regulation	Term	Type
GO:0006882	19	17	2.15016e-13	4.44654e-10	down	cellular zinc ion homeostasis	biological_process
GO:0004737	7	7	8.21264e-07	6.72783e-05	down	pyruvate decarboxylase activity	molecular_function
GO:0006531	12	9	2.23514e-06	0.000149105	down	aspartate metabolic process	biological_process
GO:0006103	12	9	2.23514e-06	0.000149105	down	2-oxoglutarate metabolic process	biological_process
GO:0004069	16	10	7.40002e-06	0.000392391	down	L-aspartate:2-oxoglutarate aminotransferase activity	molecular_function
GO:0003905	12	8	3.29653e-05	0.00133671	down	alkylbase DNA N-glycosylase activity	molecular_function
GO:0051740	16	9	6.94672e-05	0.0023943	down	ethylene binding	molecular_function
GO:0043496	4	4	0.000333254	0.00861461	down	regulation of protein homodimerization activity	biological_process
GO:0010243	4	4	0.000333254	0.00861461	down	response to organic nitrogen	biological_process
GO:0006536	24	10	0.000644286	0.0148816	down	glutamate metabolic process	biological_process
GO:0008773	7	5	0.000744861	0.0160455	down	[protein-PII] uridylyltransferase activity	molecular_function
GO:0005950	7	5	0.000744861	0.0160455	down	anthranilate synthase complex	cellular_component
GO:0048513	7	5	0.000744861	0.0160455	down	organ development	biological_process
GO:0005853	17	8	0.000860496	0.0181582	down	eukaryotic translation elongation factor 1 complex	cellular_component
GO:0043562	5	4	0.0014862	0.0287239	down	cellular response to nitrogen levels	biological_process
GO:0009061	8	5	0.00176435	0.032871	down	anaerobic respiration	biological_process
GO:0009962	15	7	0.00194857	0.0350404	down	regulation of flavonoid biosynthetic process	biological_process
GO:0071398	3	3	0.0024668	0.0421599	down	cellular response to fatty acid	biological_process
GO:0000162	21	8	0.00436556	0.0689158	down	tryptophan biosynthetic process	biological_process
GO:0005978	18	7	0.00666373	0.0956986	down	glycogen biosynthetic process	biological_process
GO:0050307	7	4	0.00829165	0.111345	down	sucrose-phosphate phosphatase activity	molecular_function
GO:0009660	7	4	0.00829165	0.111345	down	amyloplast organization	biological_process
GO:0000903	7	4	0.00829165	0.111345	down	regulation of cell shape during vegetative growth phase	biological_process
GO:0009840	11	5	0.0102314	0.120906	down	chloroplastic endopeptidase Clp complex	cellular_component
GO:0003827	8	4	0.0148189	0.157728	down	alpha-1,3-mannosylglycoprotein 2-beta-N-acetylglucosaminyltransferase activity	molecular_function
GO:0030976	21	7	0.0168905	0.159992	down	thiamine pyrophosphate binding	molecular_function
GO:0050538	2	2	0.0182582	0.159992	down	N-carbamoyl-L-amino-acid hydrolase activity	molecular_function
GO:0004756	2	2	0.0182582	0.159992	down	selenide, water dikinase activity	molecular_function
GO:0016813	2	2	0.0182582	0.159992	down	hydrolase activity, acting on carbon-nitrogen (but not peptide) bonds, in linear amidines	molecular_function
GO:0019722	46	12	0.016859	0.159992	down	calcium-mediated signaling	biological_process
GO:0030004	2	2	0.0182582	0.159992	down	cellular monovalent inorganic cation homeostasis	biological_process
GO:0051499	2	2	0.0182582	0.159992	down	D-aminoacyl-tRNA deacylase activity	molecular_function
GO:0010371	2	2	0.0182582	0.159992	down	regulation of gibberellin biosynthetic process	biological_process
GO:0015077	2	2	0.0182582	0.159992	down	monovalent inorganic cation transmembrane transporter activity	molecular_function
GO:0004049	13	5	0.0225898	0.184647	down	anthranilate synthase activity	molecular_function
GO:0005986	9	4	0.0238518	0.191184	down	sucrose biosynthetic process	biological_process
GO:0009641	23	7	0.0279582	0.219006	down	shade avoidance	biological_process
GO:0030837	14	5	0.0313088	0.237167	down	negative regulation of actin filament polymerization	biological_process
GO:0048574	14	5	0.0313088	0.237167	down	long-day photoperiodism, flowering	biological_process
GO:0042754	10	4	0.0355706	0.252517	down	negative regulation of circadian rhythm	biological_process
GO:0016262	10	4	0.0355706	0.252517	down	protein N-acetylglucosaminyltransferase activity	molecular_function
GO:0009959	10	4	0.0355706	0.252517	down	negative gravitropism	biological_process
GO:0008878	15	5	0.0418665	0.289565	down	glucose-1-phosphate adenylyltransferase activity	molecular_function
GO:0051707	15	5	0.0418665	0.289565	down	response to other organism	biological_process
GO:0015211	3	2	0.0498411	0.3127	down	purine nucleoside transmembrane transporter activity	molecular_function
GO:0006106	3	2	0.0498411	0.3127	down	fumarate metabolic process	biological_process
GO:0045239	3	2	0.0498411	0.3127	down	tricarboxylic acid cycle enzyme complex	cellular_component
GO:0015369	3	2	0.0498411	0.3127	down	calcium:hydrogen antiporter activity	molecular_function
GO:0010184	3	2	0.0498411	0.3127	down	cytokinin transport	biological_process
GO:0004795	3	2	0.0498411	0.3127	down	threonine synthase activity	molecular_function
GO:0050113	8	8	1.10913e-07	1.76436e-05	up	inositol oxygenase activity	molecular_function
GO:0019310	9	8	8.78392e-07	6.72783e-05	up	inositol catabolic process	biological_process
GO:0035265	12	9	2.23514e-06	0.000149105	up	organ growth	biological_process
GO:0008378	40	16	3.01859e-05	0.00127397	up	galactosyltransferase activity	molecular_function
GO:0015086	7	6	3.76369e-05	0.00149679	up	cadmium ion transmembrane transporter activity	molecular_function
GO:0006559	19	10	5.78389e-05	0.00209843	up	L-phenylalanine catabolic process	biological_process
GO:0010080	19	10	5.78389e-05	0.00209843	up	regulation of floral meristem growth	biological_process
GO:0080039	6	5	0.000239701	0.00708145	up	xyloglucan endotransglucosylase activity	molecular_function
GO:0032264	4	4	0.000333254	0.00861461	up	IMP salvage	biological_process
GO:0006178	4	4	0.000333254	0.00861461	up	guanine salvage	biological_process
GO:0032263	4	4	0.000333254	0.00861461	up	GMP salvage	biological_process
GO:0046100	4	4	0.000333254	0.00861461	up	hypoxanthine metabolic process	biological_process
GO:0008285	20	9	0.000611696	0.0143748	up	negative regulation of cell proliferation	biological_process
GO:0007243	21	9	0.000942577	0.0194925	up	intracellular protein kinase cascade	biological_process
GO:0051669	5	4	0.0014862	0.0287239	up	fructan beta-fructosidase activity	molecular_function
GO:0016210	11	6	0.00152407	0.0291831	up	naringenin-chalcone synthase activity	molecular_function
GO:0008061	15	7	0.00194857	0.0350404	up	chitin binding	molecular_function
GO:0050664	19	8	0.00208162	0.036793	up	oxidoreductase activity, acting on NADH or NADPH, oxygen as acceptor	molecular_function
GO:0050773	3	3	0.0024668	0.0421599	up	regulation of dendrite development	biological_process
GO:0006598	3	3	0.0024668	0.0421599	up	polyamine catabolic process	biological_process
GO:0003868	3	3	0.0024668	0.0421599	up	4-hydroxyphenylpyruvate dioxygenase activity	molecular_function
GO:0008281	6	4	0.0039792	0.0637905	up	sulfonylurea receptor activity	molecular_function
GO:0051128	6	4	0.0039792	0.0637905	up	regulation of cellular component organization	biological_process
GO:0044030	6	4	0.0039792	0.0637905	up	regulation of DNA methylation	biological_process
GO:0006144	22	8	0.00605737	0.0882157	up	purine base metabolic process	biological_process
GO:0008553	32	10	0.00763481	0.105965	up	hydrogen-exporting ATPase activity, phosphorylative mechanism	molecular_function
GO:0032588	7	4	0.00829165	0.111345	up	trans-Golgi network membrane	cellular_component
GO:0004657	4	3	0.00886746	0.111816	up	proline dehydrogenase activity	molecular_function
GO:0006562	4	3	0.00886746	0.111816	up	proline catabolic process	biological_process
GO:0006467	4	3	0.00886746	0.111816	up	protein thiol-disulfide exchange	biological_process
GO:0008892	4	3	0.00886746	0.111816	up	guanine deaminase activity	molecular_function
GO:0034227	4	3	0.00886746	0.111816	up	tRNA thio-modification	biological_process
GO:0015827	4	3	0.00886746	0.111816	up	tryptophan transport	biological_process
GO:0015810	4	3	0.00886746	0.111816	up	aspartate transport	biological_process
GO:0033949	4	3	0.00886746	0.111816	up	fructan beta-(2,6)-fructosidase activity	molecular_function
GO:0001516	28	9	0.00915355	0.113351	up	prostaglandin biosynthetic process	biological_process
GO:0050220	28	9	0.00915355	0.113351	up	prostaglandin-E synthase activity	molecular_function
GO:0009698	28	9	0.00915355	0.113351	up	phenylpropanoid metabolic process	biological_process
GO:0070370	11	5	0.0102314	0.120906	up	cellular heat acclimation	biological_process
GO:0051604	11	5	0.0102314	0.120906	up	protein maturation	biological_process
GO:0009870	8	4	0.0148189	0.157728	up	defense response signaling pathway, resistance gene-dependent	biological_process
GO:0016711	12	5	0.0156108	0.159817	up	flavonoid 3'-monooxygenase activity	molecular_function
GO:0015945	2	2	0.0182582	0.159992	up	methanol metabolic process	biological_process
GO:0002181	2	2	0.0182582	0.159992	up	cytoplasmic translation	biological_process
GO:0047793	2	2	0.0182582	0.159992	up	cycloeucalenol cycloisomerase activity	molecular_function
GO:0044255	2	2	0.0182582	0.159992	up	cellular lipid metabolic process	biological_process
GO:0047526	2	2	0.0182582	0.159992	up	2'-hydroxyisoflavone reductase activity	molecular_function
GO:0046949	2	2	0.0182582	0.159992	up	fatty-acyl-CoA biosynthetic process	biological_process
GO:0009831	2	2	0.0182582	0.159992	up	plant-type cell wall modification involved in multidimensional cell growth	biological_process
GO:0009717	2	2	0.0182582	0.159992	up	isoflavonoid biosynthetic process	biological_process

## Sheet: II vs IC
GO ID	All gene num	DEGs num	P-value	FDR	regulation	Term	Type
GO:0004385	20	20	2.96305e-21	2.56759e-19	down	guanylate kinase activity	molecular_function
GO:0006163	23	21	5.8391e-20	4.8724e-18	down	purine nucleotide metabolic process	biological_process
GO:0080020	12	12	4.84339e-13	1.58147e-11	down	regulation of coenzyme A biosynthetic process	biological_process
GO:0004595	12	12	4.84339e-13	1.58147e-11	down	pantetheine-phosphate adenylyltransferase activity	molecular_function
GO:0009698	32	19	3.25088e-12	1.01725e-10	down	phenylpropanoid metabolic process	biological_process
GO:0019915	15	12	1.67831e-10	4.34624e-09	down	lipid storage	biological_process
GO:0016841	13	10	1.19679e-08	2.17448e-07	down	ammonia-lyase activity	molecular_function
GO:0000184	32	15	4.7733e-08	7.46822e-07	down	nuclear-transcribed mRNA catabolic process, nonsense-mediated decay	biological_process
GO:0004737	7	7	6.56303e-08	9.99089e-07	down	pyruvate decarboxylase activity	molecular_function
GO:0008117	7	7	6.56303e-08	9.99089e-07	down	sphinganine-1-phosphate aldolase activity	molecular_function
GO:0004347	12	9	9.81043e-08	1.44717e-06	down	glucose-6-phosphate isomerase activity	molecular_function
GO:0015937	22	12	1.26577e-07	1.85181e-06	down	coenzyme A biosynthetic process	biological_process
GO:0050691	10	8	2.3344e-07	3.18752e-06	down	regulation of defense response to virus by host	biological_process
GO:0030515	10	8	2.3344e-07	3.18752e-06	down	snoRNA binding	molecular_function
GO:0030976	23	12	2.41814e-07	3.26232e-06	down	thiamine pyrophosphate binding	molecular_function
GO:0016441	13	9	2.91911e-07	3.84606e-06	down	posttranscriptional gene silencing	biological_process
GO:0071917	8	7	4.81801e-07	6.06424e-06	down	triose-phosphate transmembrane transporter activity	molecular_function
GO:0016040	6	6	6.97211e-07	8.58369e-06	down	glutamate synthase (NADH) activity	molecular_function
GO:0030149	6	6	6.97211e-07	8.58369e-06	down	sphingolipid catabolic process	biological_process
GO:0016831	11	8	7.84504e-07	9.50263e-06	down	carboxy-lyase activity	molecular_function
GO:0015120	9	7	1.9898e-06	2.18684e-05	down	phosphoglycerate transmembrane transporter activity	molecular_function
GO:0032040	12	8	2.1573e-06	2.35942e-05	down	small-subunit processome	cellular_component
GO:0009643	7	6	4.48669e-06	4.6583e-05	down	photosynthetic acclimation	biological_process
GO:0005960	13	8	5.14193e-06	5.31412e-05	down	glycine cleavage complex	cellular_component
GO:0016055	5	5	7.40593e-06	7.38299e-05	down	Wnt receptor signaling pathway	biological_process
GO:0006564	8	6	1.65014e-05	0.000156208	down	L-serine biosynthetic process	biological_process
GO:0006544	28	11	2.40721e-05	0.000218687	down	glycine metabolic process	biological_process
GO:0009088	12	7	3.38654e-05	0.000300389	down	threonine biosynthetic process	biological_process
GO:0015714	6	5	4.09495e-05	0.00034684	down	phosphoenolpyruvate transport	biological_process
GO:0010109	6	5	4.09495e-05	0.00034684	down	regulation of photosynthesis	biological_process
GO:0004072	6	5	4.09495e-05	0.00034684	down	aspartate kinase activity	molecular_function
GO:0015152	6	5	4.09495e-05	0.00034684	down	glucose-6-phosphate transmembrane transporter activity	molecular_function
GO:0016710	9	6	4.55245e-05	0.000377084	down	trans-cinnamate 4-monooxygenase activity	molecular_function
GO:0003883	13	7	6.73762e-05	0.000542138	down	CTP synthase activity	molecular_function
GO:0030490	4	4	7.86596e-05	0.000606918	down	maturation of SSU-rRNA	biological_process
GO:0004632	4	4	7.86596e-05	0.000606918	down	phosphopantothenate--cysteine ligase activity	molecular_function
GO:0046820	4	4	7.86596e-05	0.000606918	down	4-amino-4-deoxychorismate synthase activity	molecular_function
GO:0042254	43	13	0.000109824	0.00082204	down	ribosome biogenesis	biological_process
GO:0003984	7	5	0.000132107	0.000947886	down	acetolactate synthase activity	molecular_function
GO:0005742	7	5	0.000132107	0.000947886	down	mitochondrial outer membrane translocase complex	cellular_component
GO:0048513	7	5	0.000132107	0.000947886	down	organ development	biological_process
GO:0009072	7	5	0.000132107	0.000947886	down	aromatic amino acid family metabolic process	biological_process
GO:0009073	50	14	0.000151435	0.0010729	down	aromatic amino acid family biosynthetic process	biological_process
GO:0009635	11	6	0.000211852	0.00146393	down	response to herbicide	biological_process
GO:0003855	5	4	0.000363674	0.00225718	down	3-dehydroquinate dehydratase activity	molecular_function
GO:0009821	5	4	0.000363674	0.00225718	down	alkaloid biosynthetic process	biological_process
GO:0047203	5	4	0.000363674	0.00225718	down	13-hydroxylupinine O-tigloyltransferase activity	molecular_function
GO:0016210	12	6	0.000389838	0.00238023	down	naringenin-chalcone synthase activity	molecular_function
GO:0016984	13	6	0.000666234	0.00385868	down	ribulose-bisphosphate carboxylase activity	molecular_function
GO:0015940	3	3	0.000835371	0.00463569	down	pantothenate biosynthetic process	biological_process
GO:0010088	30	22	7.21556e-17	5.41888e-15	up	phloem development	biological_process
GO:0010089	38	23	9.25744e-15	3.65912e-13	up	xylem development	biological_process
GO:0010158	20	15	3.94114e-12	1.21635e-10	up	abaxial cell fate specification	biological_process
GO:0010050	24	16	1.3298e-11	3.84107e-10	up	vegetative phase change	biological_process
GO:0004351	11	10	5.50326e-10	1.28419e-08	up	glutamate decarboxylase activity	molecular_function
GO:0019903	16	12	6.13125e-10	1.39532e-08	up	protein phosphatase binding	molecular_function
GO:0051740	16	11	1.43328e-08	2.52279e-07	up	ethylene binding	molecular_function
GO:0006400	20	12	2.9543e-08	4.78851e-07	up	tRNA modification	biological_process
GO:0000155	101	29	3.20881e-08	5.12728e-07	up	two-component sensor activity	molecular_function
GO:0008453	19	11	1.89431e-07	2.66742e-06	up	alanine-glyoxylate transaminase activity	molecular_function
GO:0055072	41	16	3.89296e-07	4.95527e-06	up	iron ion homeostasis	biological_process
GO:2000377	22	11	1.35125e-06	1.52218e-05	up	regulation of reactive oxygen species metabolic process	biological_process
GO:0080115	9	7	1.9898e-06	2.18684e-05	up	myosin XI tail binding	molecular_function
GO:0030742	9	7	1.9898e-06	2.18684e-05	up	GTP-dependent protein binding	molecular_function
GO:0055114	7	6	4.48669e-06	4.6583e-05	up	oxidation-reduction process	biological_process
GO:0010343	7	6	4.48669e-06	4.6583e-05	up	singlet oxygen-mediated programmed cell death	biological_process
GO:0010617	7	6	4.48669e-06	4.6583e-05	up	circadian regulation of calcium ion oscillation	biological_process
GO:0004612	7	6	4.48669e-06	4.6583e-05	up	phosphoenolpyruvate carboxykinase (ATP) activity	molecular_function
GO:0009583	7	6	4.48669e-06	4.6583e-05	up	detection of light stimulus	biological_process
GO:0042732	5	5	7.40593e-06	7.38299e-05	up	D-xylose metabolic process	biological_process
GO:0046554	8	6	1.65014e-05	0.000156208	up	malate dehydrogenase (NADP+) activity	molecular_function
GO:0000234	8	6	1.65014e-05	0.000156208	up	phosphoethanolamine N-methyltransferase activity	molecular_function
GO:0051669	6	5	4.09495e-05	0.00034684	up	fructan beta-fructosidase activity	molecular_function
GO:0048457	6	5	4.09495e-05	0.00034684	up	floral whorl morphogenesis	biological_process
GO:0080006	6	5	4.09495e-05	0.00034684	up	internode patterning	biological_process
GO:0008199	9	6	4.55245e-05	0.000377084	up	ferric iron binding	molecular_function
GO:0009882	21	9	5.9438e-05	0.000479978	up	blue light photoreceptor activity	molecular_function
GO:0009617	31	11	7.26828e-05	0.000574576	up	response to bacterium	biological_process
GO:0004856	4	4	7.86596e-05	0.000606918	up	xylulokinase activity	molecular_function
GO:0015505	4	4	7.86596e-05	0.000606918	up	uracil:cation symporter activity	molecular_function
GO:0051980	10	6	0.000104679	0.000786142	up	iron-nicotianamine transmembrane transporter activity	molecular_function
GO:0046283	10	6	0.000104679	0.000786142	up	anthocyanin metabolic process	biological_process
GO:0006826	10	6	0.000104679	0.000786142	up	iron ion transport	biological_process
GO:0008422	49	14	0.000119321	0.00087853	up	beta-glucosidase activity	molecular_function
GO:0004534	39	12	0.000166386	0.00117513	up	5'-3' exoribonuclease activity	molecular_function
GO:0017057	11	6	0.000211852	0.00146393	up	6-phosphogluconolactonase activity	molecular_function
GO:0009567	15	7	0.000213124	0.00146393	up	double fertilization forming a zygote and endosperm	biological_process
GO:0004322	11	6	0.000211852	0.00146393	up	ferroxidase activity	molecular_function
GO:0009688	25	9	0.000291434	0.00194837	up	abscisic acid biosynthetic process	biological_process
GO:0010587	42	12	0.000360124	0.00225718	up	miRNA catabolic process	biological_process
GO:0010480	5	4	0.000363674	0.00225718	up	microsporocyte differentiation	biological_process
GO:0043562	5	4	0.000363674	0.00225718	up	cellular response to nitrogen levels	biological_process
GO:0045595	5	4	0.000363674	0.00225718	up	regulation of cell differentiation	biological_process
GO:0004805	5	4	0.000363674	0.00225718	up	trehalose-phosphatase activity	molecular_function
GO:0006334	88	19	0.000472386	0.00285331	up	nucleosome assembly	biological_process
GO:0033110	17	7	0.000543624	0.00327483	up	CVT vesicle membrane	cellular_component
GO:0016567	27	9	0.000561895	0.00336689	up	protein ubiquitination	biological_process
GO:0052662	13	6	0.000666234	0.00385868	up	zeaxanthin epoxidase activity	molecular_function
GO:0009540	13	6	0.000666234	0.00385868	up	zeaxanthin epoxidase [overall] activity	molecular_function
GO:0052663	13	6	0.000666234	0.00385868	up	antheraxanthin epoxidase activity	molecular_function

## Sheet: IC vs IRP
GO ID	All gene num	DEGs num	P-value	FDR	regulation	Term	Type
GO:0009687	16	14	3.70489e-23	3.51435e-21	down	abscisic acid metabolic process	biological_process
GO:0048838	16	14	3.70489e-23	3.51435e-21	down	release of seed from dormancy	biological_process
GO:0010295	25	16	1.7587e-22	1.45972e-20	down	(+)-abscisic acid 8'-hydroxylase activity	molecular_function
GO:0006400	20	12	1.12071e-16	6.76503e-15	down	tRNA modification	biological_process
GO:0010200	160	19	1.04647e-10	2.57354e-09	down	response to chitin	biological_process
GO:0000234	8	6	8.74354e-10	1.93524e-08	down	phosphoethanolamine N-methyltransferase activity	molecular_function
GO:0030570	15	6	1.40368e-07	2.0712e-06	down	pectate lyase activity	molecular_function
GO:0008878	15	5	4.67676e-06	5.5453e-05	down	glucose-1-phosphate adenylyltransferase activity	molecular_function
GO:0080044	16	5	6.70202e-06	7.18169e-05	down	quercetin 7-O-glucosyltransferase activity	molecular_function
GO:0005978	17	5	9.35427e-06	9.55575e-05	down	glycogen biosynthetic process	biological_process
GO:0047893	10	4	1.95494e-05	0.000164314	down	flavonol 3-O-glucosyltransferase activity	molecular_function
GO:0002679	10	4	1.95494e-05	0.000164314	down	respiratory burst involved in defense response	biological_process
GO:0042425	4	3	2.24544e-05	0.00018407	down	choline biosynthetic process	biological_process
GO:0043562	5	3	5.53859e-05	0.000404134	down	cellular response to nitrogen levels	biological_process
GO:0047714	5	3	5.53859e-05	0.000404134	down	galactolipase activity	molecular_function
GO:0019252	46	6	0.000163718	0.00108709	down	starch biosynthetic process	biological_process
GO:0048528	7	3	0.000188712	0.00121655	down	post-embryonic root development	biological_process
GO:0010183	7	3	0.000188712	0.00121655	down	pollen tube guidance	biological_process
GO:0005385	32	5	0.000243705	0.00149833	down	zinc ion transmembrane transporter activity	molecular_function
GO:0005381	8	3	0.000297915	0.00179833	down	iron ion transmembrane transporter activity	molecular_function
GO:0010371	2	2	0.000318895	0.00185742	down	regulation of gibberellin biosynthetic process	biological_process
GO:0006656	9	3	0.000440924	0.00243978	down	phosphatidylcholine biosynthetic process	biological_process
GO:0080046	22	4	0.000573876	0.00309799	down	quercetin 4'-O-glucosyltransferase activity	molecular_function
GO:0008970	12	3	0.00110937	0.00566633	down	phospholipase A1 activity	molecular_function
GO:0080043	13	3	0.00142305	0.00694784	down	quercetin 3-O-glucosyltransferase activity	molecular_function
GO:0009828	4	2	0.00186815	0.0082697	down	plant-type cell wall loosening	biological_process
GO:0071475	4	2	0.00186815	0.0082697	down	cellular hyperosmotic salinity response	biological_process
GO:0052638	4	2	0.00186815	0.0082697	down	indole-3-butyrate beta-glucosyltransferase activity	molecular_function
GO:0004055	4	2	0.00186815	0.0082697	down	argininosuccinate synthase activity	molecular_function
GO:0080024	4	2	0.00186815	0.0082697	down	indolebutyric acid metabolic process	biological_process
GO:0010380	15	3	0.00220437	0.00938269	down	regulation of chlorophyll biosynthetic process	biological_process
GO:0010016	5	2	0.00307667	0.0124567	down	shoot morphogenesis	biological_process
GO:0010480	5	2	0.00307667	0.0124567	down	microsporocyte differentiation	biological_process
GO:0009925	5	2	0.00307667	0.0124567	down	basal plasma membrane	cellular_component
GO:0008453	17	3	0.0032079	0.0129094	down	alanine-glyoxylate transaminase activity	molecular_function
GO:0004535	35	4	0.00341775	0.0132713	down	poly(A)-specific ribonuclease activity	molecular_function
GO:0032350	6	2	0.00456035	0.0164569	down	regulation of hormone metabolic process	biological_process
GO:0048826	6	2	0.00456035	0.0164569	down	cotyledon morphogenesis	biological_process
GO:0010358	6	2	0.00456035	0.0164569	down	leaf shaping	biological_process
GO:0000289	40	4	0.00556039	0.0193304	down	nuclear-transcribed mRNA poly(A) tail shortening	biological_process
GO:0009501	40	4	0.00556039	0.0193304	down	amyloplast	cellular_component
GO:0000151	152	8	0.00624892	0.0210512	down	ubiquitin ligase complex	cellular_component
GO:0010229	8	2	0.00831271	0.0261594	down	inflorescence development	biological_process
GO:0019953	8	2	0.00831271	0.0261594	down	sexual reproduction	biological_process
GO:0050590	8	2	0.00831271	0.0261594	down	desacetoxyvindoline 4-hydroxylase activity	molecular_function
GO:0045177	8	2	0.00831271	0.0261594	down	apical part of cell	cellular_component
GO:0010338	8	2	0.00831271	0.0261594	down	leaf formation	biological_process
GO:0070301	8	2	0.00831271	0.0261594	down	cellular response to hydrogen peroxide	biological_process
GO:0047769	24	3	0.00870231	0.0271283	down	arogenate dehydratase activity	molecular_function
GO:0004664	24	3	0.00870231	0.0271283	down	prephenate dehydratase activity	molecular_function
GO:0015293	183	27	1.11022e-16	6.76503e-15	up	symporter activity	molecular_function
GO:0030245	47	12	2.97938e-11	7.91324e-10	up	cellulose catabolic process	biological_process
GO:0015175	8	6	8.74354e-10	1.93524e-08	up	neutral amino acid transmembrane transporter activity	molecular_function
GO:0008271	51	11	1.4156e-09	3.03212e-08	up	secondary active sulfate transmembrane transporter activity	molecular_function
GO:0015827	4	4	1.01455e-07	1.53105e-06	up	tryptophan transport	biological_process
GO:0015810	4	4	1.01455e-07	1.53105e-06	up	aspartate transport	biological_process
GO:0015172	5	4	5.00044e-07	6.91728e-06	up	acidic amino acid transmembrane transporter activity	molecular_function
GO:0010255	7	4	3.4013e-06	4.1063e-05	up	glucose mediated signaling pathway	biological_process
GO:0004737	7	4	3.4013e-06	4.1063e-05	up	pyruvate decarboxylase activity	molecular_function
GO:0071398	3	3	5.68969e-06	6.51371e-05	up	cellular response to fatty acid	biological_process
GO:0003868	3	3	5.68969e-06	6.51371e-05	up	4-hydroxyphenylpyruvate dioxygenase activity	molecular_function
GO:0015802	8	4	6.7058e-06	7.18169e-05	up	basic amino acid transport	biological_process
GO:0006662	58	8	8.84784e-06	9.17964e-05	up	glycerol ether metabolic process	biological_process
GO:0004020	9	4	1.18988e-05	0.000114504	up	adenylylsulfate kinase activity	molecular_function
GO:0023052	9	4	1.18988e-05	0.000114504	up	signaling	biological_process
GO:0009039	10	4	1.95494e-05	0.000164314	up	urease activity	molecular_function
GO:0019627	10	4	1.95494e-05	0.000164314	up	urea metabolic process	biological_process
GO:0008892	4	3	2.24544e-05	0.00018407	up	guanine deaminase activity	molecular_function
GO:0016151	12	4	4.47812e-05	0.000341778	up	nickel ion binding	molecular_function
GO:0006572	5	3	5.53859e-05	0.000404134	up	tyrosine catabolic process	biological_process
GO:0015035	129	10	0.000116063	0.000794492	up	protein disulfide oxidoreductase activity	molecular_function
GO:0019344	15	4	0.000118309	0.000801601	up	cysteine biosynthetic process	biological_process
GO:0015086	7	3	0.000188712	0.00121655	up	cadmium ion transmembrane transporter activity	molecular_function
GO:0090406	17	4	0.000200482	0.00126585	up	pollen tube	cellular_component
GO:0016984	17	4	0.000200482	0.00126585	up	ribulose-bisphosphate carboxylase activity	molecular_function
GO:0009061	8	3	0.000297915	0.00179833	up	anaerobic respiration	biological_process
GO:0008266	19	4	0.000317331	0.00185742	up	poly(U) RNA binding	molecular_function
GO:0042391	2	2	0.000318895	0.00185742	up	regulation of membrane potential	biological_process
GO:0008285	20	4	0.00039106	0.00223848	up	negative regulation of cell proliferation	biological_process
GO:0015800	9	3	0.000440924	0.00243978	up	acidic amino acid transport	biological_process
GO:0043433	9	3	0.000440924	0.00243978	up	negative regulation of sequence-specific DNA binding transcription factor activity	biological_process
GO:0015804	9	3	0.000440924	0.00243978	up	neutral amino acid transport	biological_process
GO:0015171	22	4	0.000573876	0.00309799	up	amino acid transmembrane transporter activity	molecular_function
GO:0005366	22	4	0.000573876	0.00309799	up	myo-inositol:hydrogen symporter activity	molecular_function
GO:0047890	3	2	0.000945304	0.00489534	up	flavanone 4-reductase activity	molecular_function
GO:0010022	3	2	0.000945304	0.00489534	up	meristem determinacy	biological_process
GO:0009690	25	4	0.000951052	0.00489534	up	cytokinin metabolic process	biological_process
GO:0009451	27	4	0.00128258	0.00645176	up	RNA modification	biological_process
GO:0045454	176	10	0.00135283	0.00670356	up	cell redox homeostasis	biological_process
GO:0003883	13	3	0.00142305	0.00694784	up	CTP synthase activity	molecular_function
GO:0010103	28	4	0.00147531	0.00715041	up	stomatal complex morphogenesis	biological_process
GO:0008061	14	3	0.00178716	0.0082697	up	chitin binding	molecular_function
GO:0052654	4	2	0.00186815	0.0082697	up	L-leucine transaminase activity	molecular_function
GO:0052655	4	2	0.00186815	0.0082697	up	L-valine transaminase activity	molecular_function
GO:0017086	4	2	0.00186815	0.0082697	up	3-methyl-2-oxobutanoate dehydrogenase (lipoamide) complex	cellular_component
GO:0052656	4	2	0.00186815	0.0082697	up	L-isoleucine transaminase activity	molecular_function
GO:0004180	4	2	0.00186815	0.0082697	up	carboxypeptidase activity	molecular_function
GO:0031965	30	4	0.00191958	0.00838554	up	nuclear membrane	cellular_component
GO:0004089	16	3	0.00267718	0.0111103	up	carbonate dehydratase activity	molecular_function
GO:0051365	16	3	0.00267718	0.0111103	up	cellular response to potassium ion starvation	biological_process

## Sheet: IRP vs IAR
GO ID	All gene num	DEGs num	P-value	FDR	regulation	Term	Type
GO:0010088	30	19	1.25657e-18	5.1268e-16	down	phloem development	biological_process
GO:0010089	38	19	8.88178e-16	2.17426e-13	down	xylem development	biological_process
GO:0004737	7	7	4.33195e-10	4.0787e-08	down	pyruvate decarboxylase activity	molecular_function
GO:0004351	11	8	2.89672e-09	1.8661e-07	down	glutamate decarboxylase activity	molecular_function
GO:0051740	16	9	7.77891e-09	4.32791e-07	down	ethylene binding	molecular_function
GO:0008276	30	11	4.65539e-08	2.11044e-06	down	protein methyltransferase activity	molecular_function
GO:0010158	20	9	9.65365e-08	4.07451e-06	down	abaxial cell fate specification	biological_process
GO:0033133	5	5	2.05307e-07	7.39106e-06	down	positive regulation of glucokinase activity	biological_process
GO:0004636	8	6	2.43714e-07	8.28626e-06	down	phosphoribosyl-ATP diphosphatase activity	molecular_function
GO:0004635	8	6	2.43714e-07	8.28626e-06	down	phosphoribosyl-AMP cyclohydrolase activity	molecular_function
GO:0010050	24	9	6.35415e-07	1.94437e-05	down	vegetative phase change	biological_process
GO:0006536	25	9	9.52098e-07	2.77469e-05	down	glutamate metabolic process	biological_process
GO:0005513	7	5	3.98784e-06	9.68926e-05	down	detection of calcium ion	biological_process
GO:0048513	7	5	3.98784e-06	9.68926e-05	down	organ development	biological_process
GO:0031972	4	4	4.46805e-06	0.000101276	down	chloroplast intermembrane space	cellular_component
GO:0042539	8	5	1.0228e-05	0.000201921	down	hypotonic salinity response	biological_process
GO:0010038	14	6	2.05604e-05	0.000364723	down	response to metal ion	biological_process
GO:0030976	23	7	5.52902e-05	0.000867631	down	thiamine pyrophosphate binding	molecular_function
GO:0071398	3	3	9.72154e-05	0.00129339	down	cellular response to fatty acid	biological_process
GO:0015802	8	4	0.000269347	0.0029701	down	basic amino acid transport	biological_process
GO:0051119	16	5	0.000585201	0.00601921	down	sugar transmembrane transporter activity	molecular_function
GO:0051980	10	4	0.000750139	0.0074046	down	iron-nicotianamine transmembrane transporter activity	molecular_function
GO:0043562	5	3	0.000906365	0.00853377	down	cellular response to nitrogen levels	biological_process
GO:0010273	5	3	0.000906365	0.00853377	down	detoxification of copper ion	biological_process
GO:0019509	11	4	0.00113588	0.0102229	down	L-methionine salvage from methylthioadenosine	biological_process
GO:0051060	6	3	0.00175054	0.0144775	down	pullulanase activity	molecular_function
GO:0010303	6	3	0.00175054	0.0144775	down	limit dextrinase activity	molecular_function
GO:0008108	2	2	0.00211473	0.0159779	down	UDP-glucose:hexose-1-phosphate uridylyltransferase activity	molecular_function
GO:0070207	2	2	0.00211473	0.0159779	down	protein homotrimerization	biological_process
GO:0050538	2	2	0.00211473	0.0159779	down	N-carbamoyl-L-amino-acid hydrolase activity	molecular_function
GO:0016813	2	2	0.00211473	0.0159779	down	hydrolase activity, acting on carbon-nitrogen (but not peptide) bonds, in linear amidines	molecular_function
GO:0032556	2	2	0.00211473	0.0159779	down	pyrimidine deoxyribonucleotide binding	molecular_function
GO:0045271	2	2	0.00211473	0.0159779	down	respiratory chain complex I	cellular_component
GO:0047345	2	2	0.00211473	0.0159779	down	ribose-5-phosphate adenylyltransferase activity	molecular_function
GO:0046522	7	3	0.00295861	0.0211774	down	S-methyl-5-thioribose kinase activity	molecular_function
GO:0016765	7	3	0.00295861	0.0211774	down	transferase activity, transferring alkyl or aryl (other than methyl) groups	molecular_function
GO:0005983	15	4	0.00405328	0.0280295	down	starch catabolic process	biological_process
GO:0030007	24	5	0.00419006	0.0288126	down	cellular potassium ion homeostasis	biological_process
GO:0009061	8	3	0.00457216	0.0307491	down	anaerobic respiration	biological_process
GO:0015175	8	3	0.00457216	0.0307491	down	neutral amino acid transmembrane transporter activity	molecular_function
GO:0006526	16	4	0.00520931	0.0342806	down	arginine biosynthetic process	biological_process
GO:0052579	3	2	0.00614975	0.0372638	down	(+)-pulegone reductase, (+)-isomenthone as substrate, activity	molecular_function
GO:0016463	3	2	0.00614975	0.0372638	down	zinc-exporting ATPase activity	molecular_function
GO:0052580	3	2	0.00614975	0.0372638	down	(+)-pulegone reductase, (-)-menthone as substrate, activity	molecular_function
GO:0004471	3	2	0.00614975	0.0372638	down	malate dehydrogenase (decarboxylating) activity	molecular_function
GO:0080040	3	2	0.00614975	0.0372638	down	positive regulation of cellular response to phosphate starvation	biological_process
GO:0010022	3	2	0.00614975	0.0372638	down	meristem determinacy	biological_process
GO:0003844	3	2	0.00614975	0.0372638	down	1,4-alpha-glucan branching enzyme activity	molecular_function
GO:0009415	3	2	0.00614975	0.0372638	down	response to water	biological_process
GO:0042214	3	2	0.00614975	0.0372638	down	terpene metabolic process	biological_process
GO:0050691	10	8	8.23588e-10	6.72048e-08	up	regulation of defense response to virus by host	biological_process
GO:0050113	8	7	3.32632e-09	2.03571e-07	up	inositol oxygenase activity	molecular_function
GO:0019310	9	7	1.43674e-08	7.32737e-07	up	inositol catabolic process	biological_process
GO:0010427	19	8	9.51916e-07	2.77469e-05	up	abscisic acid binding	molecular_function
GO:0008285	20	8	1.52217e-06	4.33287e-05	up	negative regulation of cell proliferation	biological_process
GO:0004657	4	4	4.46805e-06	0.000101276	up	proline dehydrogenase activity	molecular_function
GO:0006562	4	4	4.46805e-06	0.000101276	up	proline catabolic process	biological_process
GO:0016210	9	5	2.21351e-05	0.000381597	up	naringenin-chalcone synthase activity	molecular_function
GO:0009522	64	12	3.10612e-05	0.00052804	up	photosystem I	cellular_component
GO:0010508	10	5	4.25831e-05	0.000685812	up	positive regulation of autophagy	biological_process
GO:0009765	58	11	5.90394e-05	0.000914738	up	photosynthesis, light harvesting	biological_process
GO:0046592	6	4	6.21877e-05	0.000951472	up	polyamine oxidase activity	molecular_function
GO:0010120	11	5	7.50975e-05	0.0010827	up	camalexin biosynthetic process	biological_process
GO:0070370	11	5	7.50975e-05	0.0010827	up	cellular heat acclimation	biological_process
GO:0006598	3	3	9.72154e-05	0.00129339	up	polyamine catabolic process	biological_process
GO:0016168	72	12	0.000103395	0.00136081	up	chlorophyll binding	molecular_function
GO:0015976	12	5	0.000123844	0.00156273	up	carbon utilization	biological_process
GO:0050664	19	6	0.000152237	0.00182685	up	oxidoreductase activity, acting on NADH or NADPH, oxygen as acceptor	molecular_function
GO:0019853	28	7	0.000218103	0.00249494	up	L-ascorbic acid biosynthetic process	biological_process
GO:0047714	5	3	0.000906365	0.00853377	up	galactolipase activity	molecular_function
GO:0008812	5	3	0.000906365	0.00853377	up	choline dehydrogenase activity	molecular_function
GO:0022625	117	14	0.000995911	0.00916538	up	cytosolic large ribosomal subunit	cellular_component
GO:0051604	11	4	0.00113588	0.0102229	up	protein maturation	biological_process
GO:0006537	12	4	0.00164189	0.0141931	up	glutamate biosynthetic process	biological_process
GO:0016788	72	10	0.00165461	0.0141931	up	hydrolase activity, acting on ester bonds	molecular_function
GO:0004560	6	3	0.00175054	0.0144775	up	alpha-L-fucosidase activity	molecular_function
GO:0015945	2	2	0.00211473	0.0159779	up	methanol metabolic process	biological_process
GO:0002181	2	2	0.00211473	0.0159779	up	cytoplasmic translation	biological_process
GO:0047526	2	2	0.00211473	0.0159779	up	2'-hydroxyisoflavone reductase activity	molecular_function
GO:0009717	2	2	0.00211473	0.0159779	up	isoflavonoid biosynthetic process	biological_process
GO:0047639	2	2	0.00211473	0.0159779	up	alcohol oxidase activity	molecular_function
GO:0033800	2	2	0.00211473	0.0159779	up	isoflavone 7-O-methyltransferase activity	molecular_function
GO:0009698	31	6	0.00257243	0.0188542	up	phenylpropanoid metabolic process	biological_process
GO:0033808	7	3	0.00295861	0.0211774	up	6'-deoxychalcone synthase activity	molecular_function
GO:0003871	14	4	0.00308391	0.0218191	up	5-methyltetrahydropteroyltriglutamate-homocysteine S-methyltransferase activity	molecular_function
GO:0016841	14	4	0.00308391	0.0218191	up	ammonia-lyase activity	molecular_function
GO:0004568	43	7	0.00324987	0.0228612	up	chitinase activity	molecular_function
GO:0006032	44	7	0.0037136	0.025974	up	chitin catabolic process	biological_process
GO:0009870	8	3	0.00457216	0.0307491	up	defense response signaling pathway, resistance gene-dependent	biological_process
GO:0003680	16	4	0.00520931	0.0342806	up	AT DNA binding	molecular_function
GO:0045430	3	2	0.00614975	0.0372638	up	chalcone isomerase activity	molecular_function
GO:0042398	3	2	0.00614975	0.0372638	up	cellular modified amino acid biosynthetic process	biological_process
GO:0009866	3	2	0.00614975	0.0372638	up	induced systemic resistance, ethylene mediated signaling pathway	biological_process
GO:0019953	9	3	0.00662469	0.0399439	up	sexual reproduction	biological_process
GO:0006334	90	10	0.00840116	0.0489668	up	nucleosome assembly	biological_process
GO:0008171	10	3	0.00914235	0.0515679	up	O-methyltransferase activity	molecular_function
GO:0002679	10	3	0.00914235	0.0515679	up	respiratory burst involved in defense response	biological_process
GO:0006559	19	4	0.0099396	0.0545564	up	L-phenylalanine catabolic process	biological_process
GO:0009538	20	4	0.0119792	0.0632008	up	photosystem I reaction center	cellular_component
GO:0008970	12	3	0.0156457	0.0788082	up	phospholipase A1 activity	molecular_function
