# Supplementary material for: De novo sequencing and comparative transcriptome analysis of adventitious root development induced by exogenous indole-3-butyric acid in cuttings of tetraploid black locust
Source: BMC Genomics. 2017 Feb 16;18:179. doi: 10.1186/s12864-017-3554-4 (PMC5314683; doi:10.1186/s12864-017-3554-4)
Supplement: Additional file 11: — List of most significantly up- and down-regulated KEGGs. (XLSX 4500 kb) [file 12864_2017_3554_MOESM11_ESM.xlsx]

## Sheet: CI vs II  
Additional file 11 List of most significantly up- and down-regulated KEGGs.
KO ID	DEGs num	All gene num	P-value	FDR	regulation	Description
ko00053	1	9	0.228732	0.453791	up	Ascorbate and aldarate metabolism
ko00531	13	34	4.11138e-12	4.85143e-10	up,down	Glycosaminoglycan degradation
ko00195	15	79	6.02337e-09	3.55379e-07	up,down	Photosynthesis
ko02010	10	37	5.87964e-08	1.73449e-06	up,down	ABC transporters
ko00270	16	105	5.03112e-08	1.73449e-06	up,down	Cysteine and methionine metabolism
ko00520	15	114	9.16808e-07	2.16367e-05	up,down	Amino sugar and nucleotide sugar metabolism
ko00400	10	50	1.23818e-06	2.43509e-05	up,down	Phenylalanine, tyrosine and tryptophan biosynthesis
ko00500	14	106	2.00347e-06	3.37728e-05	up,down	Starch and sucrose metabolism
ko00051	12	86	5.96257e-06	8.79479e-05	up,down	Fructose and mannose metabolism
ko00030	13	105	9.48019e-06	0.000124296	up,down	Pentose phosphate pathway
ko04142	15	152	3.21499e-05	0.000379369	up,down	Lysosome
ko00260	11	88	4.13893e-05	0.000443994	up,down	Glycine, serine and threonine metabolism
ko00010	17	194	4.57687e-05	0.000450059	up,down	Glycolysis / Gluconeogenesis
ko00450	9	67	0.0001162	0.00105473	up,down	Selenoamino acid metabolism
ko00710	14	156	0.000161513	0.00136132	up,down	Carbon fixation in photosynthetic organisms
ko00910	8	87	0.00339001	0.0266681	up,down	Nitrogen metabolism
ko00196	2	4	0.00467059	0.0344456	up,down	Photosynthesis - antenna proteins
ko00100	4	28	0.00775215	0.0517191	up,down	Steroid biosynthesis
ko00750	3	15	0.00809382	0.0517191	up,down	Vitamin B6 metabolism
ko00480	6	62	0.00832765	0.0517191	up,down	Glutathione metabolism
ko02020	4	29	0.00879316	0.0518796	up,down	Two-component system
ko00730	2	6	0.0112408	0.0576702	up,down	Thiamine metabolism
ko00380	5	47	0.0105682	0.0576702	up,down	Tryptophan metabolism
ko00360	4	31	0.0111392	0.0576702	up,down	Phenylalanine metabolism
ko04210	2	7	0.0154418	0.0759222	up,down	Apoptosis
ko00940	4	35	0.0169544	0.0796411	up,down	Phenylpropanoid biosynthesis
ko00620	9	138	0.017548	0.0796411	up,down	Pyruvate metabolism
ko00670	4	36	0.0186542	0.0815258	up,down	One carbon pool by folate
ko00250	7	98	0.0220054	0.0927372	up,down	Alanine, aspartate and glutamate metabolism
ko00564	5	59	0.0261536	0.106418	up,down	Glycerophospholipid metabolism
ko00920	4	41	0.0287069	0.112914	up,down	Sulfur metabolism
ko00740	2	12	0.0441771	0.168158	up,down	Riboflavin metabolism
ko00630	4	48	0.0472848	0.174363	up,down	Glyoxylate and dicarboxylate metabolism
ko00640	4	49	0.0503729	0.180121	up,down	Propanoate metabolism
ko00680	4	53	0.0637989	0.22142	up,down	Methane metabolism
ko03320	2	15	0.0664655	0.224084	up,down	PPAR signaling pathway
ko00052	3	35	0.0767613	0.238364	up,down	Galactose metabolism
ko04712	3	35	0.0767613	0.238364	up,down	Circadian rhythm - plant
ko00460	3	35	0.0767613	0.238364	up,down	Cyanoamino acid metabolism
ko00945	1	3	0.0829287	0.244656	up,down	Stilbenoid, diarylheptanoid and gingerol biosynthesis
ko00860	4	58	0.0829341	0.244656	up,down	Porphyrin and chlorophyll metabolism
ko00590	2	18	0.0916309	0.263718	up,down	Arachidonic acid metabolism
ko03018	3	41	0.110641	0.310848	up,down	RNA degradation
ko00020	5	96	0.138787	0.348443	up,down	Citrate cycle (TCA cycle)
ko00190	9	206	0.1353	0.348443	up,down	Oxidative phosphorylation
ko03040	4	68	0.128419	0.348443	up,down	Spliceosome
ko00565	2	23	0.138294	0.348443	up,down	Ether lipid metabolism
ko00440	1	5	0.134359	0.348443	up,down	Phosphonate and phosphinate metabolism
ko00401	1	6	0.158983	0.375199	up,down	Novobiocin biosynthesis
ko05222	1	6	0.158983	0.375199	up,down	Small cell lung cancer
ko04920	1	6	0.158983	0.375199	up,down	Adipocytokine signaling pathway

## Sheet: CC vs IC
KO ID	DEGs num	All gene num	P-value	FDR	regulation	Description
ko02060	1	2	0.0358394	0.149331	down	Phosphotransferase system (PTS
ko04940	7	11	1.93427e-10	8.12599e-09	up,down	Type I diabetes mellitus
ko03070	13	67	2.16693e-10	8.12599e-09	up,down	Bacterial secretion system
ko00430	7	14	1.91815e-09	4.79537e-08	up,down	Taurine and hypotaurine metabolism
ko00250	14	105	7.52117e-09	1.41022e-07	up,down	Alanine, aspartate and glutamate metabolism
ko00410	7	28	5.30218e-07	7.95327e-06	up,down	beta-Alanine metabolism
ko00650	9	65	2.60541e-06	3.25676e-05	up,down	Butanoate metabolism
ko02040	3	4	2.32915e-05	0.000249552	up,down	Flagellar assembly
ko02020	7	56	6.68348e-05	0.000626577	up,down	Two-component system
ko00380	6	52	0.000346696	0.00288914	up,down	Tryptophan metabolism
ko00500	8	112	0.00101819	0.00763641	up,down	Starch and sucrose metabolism
ko00053	3	12	0.0011492	0.00783549	up,down	Ascorbate and aldarate metabolism
ko00730	2	6	0.00467075	0.0291922	up,down	Thiamine metabolism
ko00040	3	23	0.00797855	0.0427422	up,down	Pentose and glucuronate interconversions
ko00520	7	125	0.00787862	0.0427422	up,down	Amino sugar and nucleotide sugar metabolism
ko00524	2	11	0.0161285	0.0806425	up,down	Butirosin and neomycin biosynthesis
ko00910	5	87	0.0210141	0.0985037	up,down	Nitrogen metabolism
ko00460	3	40	0.0355227	0.149331	up,down	Cyanoamino acid metabolism
ko00632	2	25	0.0745535	0.29429	up,down	Benzoate degradation via CoA ligation
ko00900	3	56	0.0808967	0.303363	up,down	Terpenoid backbone biosynthesis
ko00300	2	28	0.0907085	0.323959	up,down	Lysine biosynthesis
ko00521	2	30	0.101991	0.332579	up,down	Streptomycin biosynthesis
ko00072	2	30	0.101991	0.332579	up,down	Synthesis and degradation of ketone bodies
ko00770	2	31	0.107769	0.336779	up,down	Pantothenate and CoA biosynthesis
ko00940	2	34	0.125594	0.376781	up,down	Phenylpropanoid biosynthesis
ko00330	4	111	0.14242	0.395611	up,down	Arginine and proline metabolism
ko00310	2	36	0.137836	0.395611	up,down	Lysine degradation
ko00052	2	38	0.150325	0.402655	up,down	Galactose metabolism
ko00280	3	84	0.194752	0.50367	up,down	Valine, leucine and isoleucine degradation
ko00750	1	14	0.225469	0.550182	up,down	Vitamin B6 metabolism
ko04070	3	94	0.241949	0.550182	up,down	Phosphatidylinositol signaling system
ko00071	2	50	0.228694	0.550182	up,down	Fatty acid metabolism
ko00630	2	52	0.24208	0.550182	up,down	Glyoxylate and dicarboxylate metabolism
ko04810	3	99	0.266208	0.576274	up,down	Regulation of actin cytoskeleton
ko00640	2	56	0.268928	0.576274	up,down	Propanoate metabolism
ko00710	4	163	0.340889	0.596975	up,down	Carbon fixation in photosynthetic organisms
ko00290	2	67	0.342266	0.596975	up,down	Valine, leucine and isoleucine biosynthesis
ko00010	5	198	0.288998	0.596975	up,down	Glycolysis / Gluconeogenesis
ko04666	3	112	0.330229	0.596975	up,down	Fc gamma R-mediated phagocytosis
ko00590	1	22	0.330694	0.596975	up,down	Arachidonic acid metabolism
ko04964	1	22	0.330694	0.596975	up,down	Proximal tubule bicarbonate reclamation
ko04626	2	63	0.31578	0.596975	up,down	Plant-pathogen interaction
ko00471	1	22	0.330694	0.596975	up,down	D-Glutamine and D-glutamate metabolism
ko00562	3	120	0.369662	0.630105	up,down	Inositol phosphate metabolism
ko00450	2	78	0.413124	0.68854	up,down	Selenoamino acid metabolism
ko00360	1	32	0.442366	0.708631	up,down	Phenylalanine metabolism
ko03430	2	83	0.444075	0.708631	up,down	Mismatch repair
ko01040	1	34	0.462358	0.722435	up,down	Biosynthesis of unsaturated fatty acids
ko00260	2	90	0.485824	0.743609	up,down	Glycine, serine and threonine metabolism
ko00720	1	47	0.575947	0.761238	up,down	Reductive carboxylate cycle (CO2 fixation
ko00020	2	105	0.568363	0.761238	up,down	Citrate cycle (TCA cycle)

## Sheet: CRP vs IRP
KO ID	DEGs num	All gene num	P-value	FDR	regulation	Description
ko04630	1	11	0.16578	0.438034	up	Jak-STAT signaling pathway
ko04940	7	11	9.56803e-11	8.61123e-09	up,down	Type I diabetes mellitus
ko00430	7	14	9.53231e-10	4.28954e-08	up,down	Taurine and hypotaurine metabolism
ko00410	8	27	8.41353e-09	2.52406e-07	up,down	beta-Alanine metabolism
ko00250	10	101	6.59979e-06	0.000148495	up,down	Alanine, aspartate and glutamate metabolism
ko00940	6	34	1.71437e-05	0.000308586	up,down	Phenylpropanoid biosynthesis
ko00650	7	61	6.20595e-05	0.000930892	up,down	Butanoate metabolism
ko00380	6	48	0.000128755	0.00165543	up,down	Tryptophan metabolism
ko00360	5	32	0.00016154	0.00181732	up,down	Phenylalanine metabolism
ko04070	7	95	0.00097354	0.0097354	up,down	Phosphatidylinositol signaling system
ko04810	7	100	0.00131486	0.0118338	up,down	Regulation of actin cytoskeleton
ko04666	7	112	0.00251616	0.0205868	up,down	Fc gamma R-mediated phagocytosis
ko00562	7	121	0.00386836	0.0290127	up,down	Inositol phosphate metabolism
ko00680	4	51	0.00965809	0.0620877	up,down	Methane metabolism
ko05215	5	78	0.00914905	0.0620877	up,down	Prostate cancer
ko04612	4	72	0.0304635	0.182781	up,down	Antigen processing and presentation
ko04144	7	189	0.0367042	0.206461	up,down	Endocytosis
ko00945	1	3	0.0482299	0.241149	up,down	Stilbenoid, diarylheptanoid and gingerol biosynthesis
ko00910	4	83	0.0473992	0.241149	up,down	Nitrogen metabolism
ko02040	1	4	0.0637843	0.302136	up,down	Flagellar assembly
ko00790	1	7	0.10894	0.323938	up,down	Folate biosynthesis
ko04012	2	28	0.0762867	0.323938	up,down	ErbB signaling pathway
ko00330	4	106	0.0963532	0.323938	up,down	Arginine and proline metabolism
ko00290	3	69	0.103645	0.323938	up,down	Valine, leucine and isoleucine biosynthesis
ko05217	1	6	0.0941351	0.323938	up,down	Basal cell carcinoma
ko04711	1	6	0.0941351	0.323938	up,down	Circadian rhythm - fly
ko04340	1	7	0.10894	0.323938	up,down	Hedgehog signaling pathway
ko05200	5	149	0.0984814	0.323938	up,down	Pathways in cancer
ko04916	2	35	0.111579	0.323938	up,down	Melanogenesis
ko04626	3	67	0.0969888	0.323938	up,down	Plant-pathogen interaction
ko00941	1	6	0.0941351	0.323938	up,down	Flavonoid biosynthesis
ko04920	1	7	0.10894	0.323938	up,down	Adipocytokine signaling pathway
ko00270	4	115	0.120098	0.337775	up,down	Cysteine and methionine metabolism
ko00920	2	43	0.155854	0.425057	up,down	Sulfur metabolism
ko00260	3	87	0.170543	0.438034	up,down	Glycine, serine and threonine metabolism
ko04112	2	48	0.184948	0.438034	up,down	Cell cycle - Caulobacter
ko00240	6	233	0.183893	0.438034	up,down	Pyrimidine metabolism
ko04621	2	47	0.179065	0.438034	up,down	NOD-like receptor signaling pathway
ko02020	2	57	0.238834	0.537377	up,down	Two-component system
ko04142	4	152	0.237999	0.537377	up,down	Lysosome
ko00030	3	105	0.24631	0.540679	up,down	Pentose phosphate pathway
ko04310	3	114	0.285963	0.612777	up,down	Wnt signaling pathway
ko05221	1	22	0.304091	0.63647	up,down	Acute myeloid leukemia
ko03050	2	69	0.311457	0.637071	up,down	Proteasome
ko05214	1	24	0.326656	0.653312	up,down	Glioma
ko04660	1	26	0.34849	0.681828	up,down	T cell receptor signaling pathway
ko05213	1	29	0.379921	0.712351	up,down	Endometrial cancer
ko04910	2	80	0.376721	0.712351	up,down	Insulin signaling pathway
ko00100	1	31	0.400028	0.730004	up,down	Steroid biosynthesis
ko03020	2	85	0.405558	0.730004	up,down	RNA polymerase
ko00710	3	158	0.478385	0.73679	up,down	Carbon fixation in photosynthetic organisms

## Sheet: CAR vs IAR
KO ID	DEGs num	All gene num	P-value	FDR	regulation	Description
ko04745	1	2	0.251999	0.793248	down	Phototransduction - fly
ko00791	1	2	0.251999	0.793248	down	Atrazine degradation
ko04710	1	2	0.251999	0.793248	down	Circadian rhythm - mammal
ko04740	1	2	0.251999	0.793248	down	Olfactory transduction
ko00902	2	2	0.0182582	0.552561	up	Monoterpenoid biosynthesis
ko04011	1	1	0.135129	0.694411	up	MAPK signaling pathway - yeast
ko00623	1	1	0.135129	0.694411	up	2,4-Dichlorobenzoate degradation
ko01040	10	33	0.00965192	0.473202	up,down	Biosynthesis of unsaturated fatty acids
ko00592	5	10	0.00627352	0.473202	up,down	alpha-Linolenic acid metabolism
ko00740	5	11	0.0102314	0.473202	up,down	Riboflavin metabolism
ko00590	8	23	0.00820355	0.473202	up,down	Arachidonic acid metabolism
ko00380	13	53	0.0218529	0.552561	up,down	Tryptophan metabolism
ko00710	32	178	0.0551367	0.552561	up,down	Carbon fixation in photosynthetic organisms
ko04670	7	27	0.0627231	0.552561	up,down	Leukocyte transendothelial migration
ko00010	36	202	0.0493636	0.552561	up,down	Glycolysis / Gluconeogenesis
ko00071	11	49	0.0593848	0.552561	up,down	Fatty acid metabolism
ko03320	5	15	0.0418665	0.552561	up,down	PPAR signaling pathway
ko00360	8	30	0.0414383	0.552561	up,down	Phenylalanine metabolism
ko00750	5	15	0.0418665	0.552561	up,down	Vitamin B6 metabolism
ko00960	5	14	0.0313088	0.552561	up,down	Tropane, piperidine and pyridine alkaloid biosynthesis
ko05014	11	45	0.0341445	0.552561	up,down	Amyotrophic lateral sclerosis (ALS)
ko04010	16	79	0.0616842	0.552561	up,down	MAPK signaling pathway
ko04130	13	60	0.0550139	0.552561	up,down	SNARE interactions in vesicular transport
ko02010	15	73	0.0619627	0.552561	up,down	ABC transporters
ko00300	8	27	0.0226775	0.552561	up,down	Lysine biosynthesis
ko00072	7	27	0.0627231	0.552561	up,down	Synthesis and degradation of ketone bodies
ko00630	13	60	0.0550139	0.552561	up,down	Glyoxylate and dicarboxylate metabolism
ko00500	21	111	0.0678896	0.57089	up,down	Starch and sucrose metabolism
ko00983	4	13	0.0871276	0.575664	up,down	Drug metabolism - other enzymes
ko00196	3	8	0.0816772	0.575664	up,down	Photosynthesis - antenna proteins
ko00940	8	34	0.079247	0.575664	up,down	Phenylpropanoid biosynthesis
ko00450	15	75	0.0752741	0.575664	up,down	Selenoamino acid metabolism
ko04146	11	52	0.0847944	0.575664	up,down	Peroxisome
ko04510	13	63	0.0763172	0.575664	up,down	Focal adhesion
ko02040	2	4	0.0908147	0.579335	up,down	Flagellar assembly
ko00280	15	78	0.0985166	0.607519	up,down	Valine, leucine and isoleucine degradation
ko00430	4	14	0.109455	0.6532	up,down	Taurine and hypotaurine metabolism
ko04360	11	55	0.11599	0.670566	up,down	Axon guidance
ko05416	7	32	0.131892	0.694411	up,down	Viral myocarditis
ko05100	8	38	0.132411	0.694411	up,down	Bacterial invasion of epithelial cells
ko04612	15	83	0.146062	0.711092	up,down	Antigen processing and presentation
ko00400	10	51	0.143122	0.711092	up,down	Phenylalanine, tyrosine and tryptophan biosynthesis
ko04650	9	48	0.193114	0.793248	up,down	Natural killer cell mediated cytotoxicity
ko02020	10	57	0.235355	0.793248	up,down	Two-component system
ko04340	2	7	0.242165	0.793248	up,down	Hedgehog signaling pathway
ko00910	15	86	0.179664	0.793248	up,down	Nitrogen metabolism
ko04720	8	45	0.25727	0.793248	up,down	Long-term potentiation
ko04270	6	30	0.211747	0.793248	up,down	Vascular smooth muscle contraction
ko00600	6	31	0.234769	0.793248	up,down	Sphingolipid metabolism
ko00460	8	45	0.25727	0.793248	up,down	Cyanoamino acid metabolism
ko00270	18	112	0.25031	0.793248	up,down	Cysteine and methionine metabolism
ko00040	5	23	0.191172	0.793248	up,down	Pentose and glucuronate interconversions
ko04722	11	64	0.241462	0.793248	up,down	Neurotrophin signaling pathway
ko00330	18	112	0.25031	0.793248	up,down	Arginine and proline metabolism
ko04210	2	7	0.242165	0.793248	up,down	Apoptosis
ko00401	2	7	0.242165	0.793248	up,down	Novobiocin biosynthesis
ko05010	22	135	0.202907	0.793248	up,down	Alzheimer's disease

## Sheet: II vs IC
KO ID	DEGs num	All gene num	P-value	FDR	regulation	Description
ko00941	3	8	0.0325632	0.0865893	down	Flavonoid biosynthesis
ko00945	1	3	0.256792	0.455986	down	Stilbenoid, diarylheptanoid and gingerol biosynthesis
ko01051	1	7	0.499677	0.730297	down	Biosynthesis of ansamycins
ko02040	3	4	0.00310551	0.0122926	up	Flagellar assembly
ko04962	3	7	0.0218641	0.062942	up	Vasopressin-regulated water reabsorption
ko05410	1	2	0.179509	0.355278	up	Hypertrophic cardiomyopathy (HCM)
ko00790	1	6	0.447648	0.697156	up	Folate biosynthesis
ko00010	63	220	2.22045e-16	4.21885e-14	up,down	Glycolysis / Gluconeogenesis
ko00030	43	117	1.22125e-15	1.16018e-13	up,down	Pentose phosphate pathway
ko00520	41	127	7.76934e-13	4.38338e-11	up,down	Amino sugar and nucleotide sugar metabolism
ko00250	38	112	9.22817e-13	4.38338e-11	up,down	Alanine, aspartate and glutamate metabolism
ko00260	32	92	2.63394e-11	8.3408e-10	up,down	Glycine, serine and threonine metabolism
ko00910	32	92	2.63394e-11	8.3408e-10	up,down	Nitrogen metabolism
ko00430	12	14	3.67543e-11	9.97617e-10	up,down	Taurine and hypotaurine metabolism
ko00620	42	152	1.15838e-10	2.75115e-09	up,down	Pyruvate metabolism
ko00710	46	178	1.83797e-10	3.88015e-09	up,down	Carbon fixation in photosynthetic organisms
ko04940	10	11	5.50326e-10	1.04562e-08	up,down	Type I diabetes mellitus
ko00270	34	126	1.25148e-08	2.16165e-07	up,down	Cysteine and methionine metabolism
ko00460	17	41	5.84915e-08	9.26115e-07	up,down	Cyanoamino acid metabolism
ko00500	30	115	1.96975e-07	2.87886e-06	up,down	Starch and sucrose metabolism
ko03010	72	417	3.97202e-07	5.39059e-06	up,down	Ribosome
ko00720	17	46	4.25867e-07	5.39432e-06	up,down	Reductive carboxylate cycle (CO2 fixation
ko00480	21	68	6.45381e-07	7.6639e-06	up,down	Glutathione metabolism
ko00650	19	66	6.91218e-06	7.72538e-05	up,down	Butanoate metabolism
ko00660	7	11	1.5369e-05	0.000162229	up,down	C5-Branched dibasic acid metabolism
ko00360	12	32	1.79679e-05	0.000179679	up,down	Phenylalanine metabolism
ko00940	13	39	3.49452e-05	0.000316171	up,down	Phenylpropanoid biosynthesis
ko00020	24	105	3.48628e-05	0.000316171	up,down	Citrate cycle (TCA cycle)
ko00643	5	6	4.09495e-05	0.000353655	up,down	Styrene degradation
ko00450	20	81	4.772e-05	0.000394209	up,down	Selenoamino acid metabolism
ko00590	9	22	9.21704e-05	0.000729682	up,down	Arachidonic acid metabolism
ko00330	25	119	0.000105684	0.000803195	up,down	Arginine and proline metabolism
ko03018	13	45	0.000183195	0.00133873	up,down	RNA degradation
ko04612	19	83	0.000214086	0.00145273	up,down	Antigen processing and presentation
ko00740	6	11	0.000211852	0.00145273	up,down	Riboflavin metabolism
ko00770	11	35	0.000251185	0.00164569	up,down	Pantothenate and CoA biosynthesis
ko00670	12	41	0.000281181	0.00178081	up,down	One carbon pool by folate
ko00600	10	31	0.000377204	0.0023119	up,down	Sphingolipid metabolism
ko00640	14	55	0.000448264	0.00266157	up,down	Propanoate metabolism
ko00680	14	56	0.000546353	0.00314567	up,down	Methane metabolism
ko00400	13	51	0.000698679	0.00390438	up,down	Phenylalanine, tyrosine and tryptophan biosynthesis
ko04114	23	120	0.000772547	0.00407733	up,down	Oocyte meiosis
ko00410	9	28	0.000759241	0.00407733	up,down	beta-Alanine metabolism
ko00350	11	40	0.000894934	0.00459561	up,down	Tyrosine metabolism
ko04142	27	153	0.0010789	0.00539451	up,down	Lysosome
ko00860	14	61	0.00135377	0.00643039	up,down	Porphyrin and chlorophyll metabolism
ko00511	12	48	0.00133209	0.00643039	up,down	Other glycan degradation
ko00750	6	15	0.00164641	0.0076297	up,down	Vitamin B6 metabolism
ko04930	10	38	0.00218055	0.00950502	up,down	Type II diabetes mellitus
ko04722	14	64	0.00220116	0.00950502	up,down	Neurotrophin signaling pathway
ko04210	4	7	0.00217848	0.00950502	up,down	Apoptosis
ko05014	11	45	0.0025322	0.0106915	up,down	Amyotrophic lateral sclerosis (ALS)
ko04810	19	101	0.00264568	0.0109278	up,down	Regulation of actin cytoskeleton
ko03070	14	66	0.00297913	0.0120433	up,down	Bacterial secretion system
ko04712	9	35	0.00424185	0.016448	up,down	Circadian rhythm - plant
ko05016	31	202	0.00471057	0.0179002	up,down	Huntington's disease
ko00290	14	70	0.00521056	0.0194119	up,down	Valine, leucine and isoleucine biosynthesis

## Sheet: IC vs IRP
KO ID	DEGs num	All gene num	P-value	FDR	regulation	Description
ko00360	8	32	7.32402e-08	3.95497e-06	up,down	Phenylalanine metabolism
ko00940	6	34	2.82118e-05	0.000761718	up,down	Phenylpropanoid biosynthesis
ko01040	5	34	0.000326942	0.00588496	up,down	Biosynthesis of unsaturated fatty acids
ko00680	5	55	0.00300243	0.0405328	up,down	Methane metabolism
ko00500	7	111	0.00389531	0.0420693	up,down	Starch and sucrose metabolism
ko00380	4	51	0.0130367	0.0859412	up,down	Tryptophan metabolism
ko00910	5	82	0.015915	0.0859412	up,down	Nitrogen metabolism
ko00592	2	10	0.0130469	0.0859412	up,down	alpha-Linolenic acid metabolism
ko00630	4	54	0.0158235	0.0859412	up,down	Glyoxylate and dicarboxylate metabolism
ko00250	6	101	0.00970045	0.0859412	up,down	Alanine, aspartate and glutamate metabolism
ko00130	3	40	0.0344454	0.143081	up,down	Ubiquinone and other terpenoid-quinone biosynthesis
ko00350	3	38	0.0301864	0.143081	up,down	Tyrosine metabolism
ko03320	2	16	0.0324185	0.143081	up,down	PPAR signaling pathway
ko04612	4	73	0.0418951	0.157821	up,down	Antigen processing and presentation
ko04146	3	44	0.0438392	0.157821	up,down	Peroxisome
ko00280	4	84	0.0639161	0.215717	up,down	Valine, leucine and isoleucine degradation
ko00401	1	7	0.118539	0.369323	up,down	Novobiocin biosynthesis
ko00770	2	34	0.123108	0.369323	up,down	Pantothenate and CoA biosynthesis
ko00710	5	172	0.195449	0.436098	up,down	Carbon fixation in photosynthetic organisms
ko00720	2	46	0.198413	0.436098	up,down	Reductive carboxylate cycle (CO2 fixation
ko00071	2	49	0.218049	0.436098	up,down	Fatty acid metabolism
ko00520	4	126	0.189243	0.436098	up,down	Amino sugar and nucleotide sugar metabolism
ko00960	1	13	0.2089	0.436098	up,down	Tropane, piperidine and pyridine alkaloid biosynthesis
ko00950	1	10	0.16494	0.436098	up,down	Isoquinoline alkaloid biosynthesis
ko00920	2	44	0.185446	0.436098	up,down	Sulfur metabolism
ko00195	3	89	0.212989	0.436098	up,down	Photosynthesis
ko04621	2	46	0.198413	0.436098	up,down	NOD-like receptor signaling pathway
ko00830	1	17	0.263937	0.509022	up,down	Retinol metabolism
ko00290	2	69	0.349876	0.611775	up,down	Valine, leucine and isoleucine biosynthesis
ko04626	2	66	0.330351	0.611775	up,down	Plant-pathogen interaction
ko00565	1	24	0.351204	0.611775	up,down	Ether lipid metabolism
ko00270	3	123	0.377021	0.636222	up,down	Cysteine and methionine metabolism
ko05215	2	77	0.400884	0.655992	up,down	Prostate cancer
ko00450	2	79	0.413347	0.656492	up,down	Selenoamino acid metabolism
ko04914	2	81	0.425678	0.656761	up,down	Progesterone-mediated oocyte maturation
ko05322	1	34	0.458242	0.682914	up,down	Systemic lupus erythematosus
ko04912	1	35	0.467923	0.682914	up,down	GnRH signaling pathway
ko00061	1	41	0.522483	0.735254	up,down	Fatty acid biosynthesis
ko00460	1	42	0.531017	0.735254	up,down	Cyanoamino acid metabolism
ko00400	1	49	0.586633	0.754243	up,down	Phenylalanine, tyrosine and tryptophan biosynthesis
ko00330	2	108	0.576984	0.754243	up,down	Arginine and proline metabolism
ko04120	3	164	0.562939	0.754243	up,down	Ubiquitin mediated proteolysis
ko00564	1	63	0.678871	0.852535	up,down	Glycerophospholipid metabolism
ko05200	2	148	0.743964	0.882271	up,down	Pathways in cancer
ko04142	2	153	0.760289	0.882271	up,down	Lysosome
ko00620	2	147	0.740587	0.882271	up,down	Pyruvate metabolism
ko04910	1	81	0.767903	0.882271	up,down	Insulin signaling pathway
ko00240	3	233	0.787676	0.886136	up,down	Pyrimidine metabolism
ko04666	1	115	0.874327	0.944273	up,down	Fc gamma R-mediated phagocytosis
ko00030	1	112	0.867335	0.944273	up,down	Pentose phosphate pathway

## Sheet: IRP vs IAR
KO ID	DEGs num	All gene num	P-value	FDR	regulation	Description
ko04011	1	1	0.0459913	0.198338	up	MAPK signaling pathway - yeast
ko00623	1	1	0.0459913	0.198338	up	2,4-Dichlorobenzoate degradation
ko04210	1	7	0.28078	0.745148	down	Apoptosis
ko04940	7	11	1.21347e-07	1.67459e-05	up,down	Type I diabetes mellitus
ko00250	18	95	3.04093e-07	2.09824e-05	up,down	Alanine, aspartate and glutamate metabolism
ko00430	7	14	1.11639e-06	5.13538e-05	up,down	Taurine and hypotaurine metabolism
ko00330	16	102	1.71597e-05	0.000592008	up,down	Arginine and proline metabolism
ko00410	8	28	2.69896e-05	0.000744912	up,down	beta-Alanine metabolism
ko00270	16	119	0.000116586	0.00268149	up,down	Cysteine and methionine metabolism
ko00630	10	59	0.000332973	0.00656432	up,down	Glyoxylate and dicarboxylate metabolism
ko00380	9	52	0.000557674	0.00961988	up,down	Tryptophan metabolism
ko03010	35	434	0.00106349	0.0163069	up,down	Ribosome
ko00710	18	175	0.00125797	0.0165603	up,down	Carbon fixation in photosynthetic organisms
ko00940	7	37	0.00132002	0.0165603	up,down	Phenylpropanoid biosynthesis
ko00030	13	111	0.00180643	0.020774	up,down	Pentose phosphate pathway
ko00910	10	76	0.00249575	0.024601	up,down	Nitrogen metabolism
ko00195	11	88	0.00235454	0.024601	up,down	Photosynthesis
ko00360	6	32	0.00304431	0.0265988	up,down	Phenylalanine metabolism
ko00960	4	14	0.00308391	0.0265988	up,down	Tropane, piperidine and pyridine alkaloid biosynthesis
ko00010	18	207	0.00754999	0.0612882	up,down	Glycolysis / Gluconeogenesis
ko04964	2	5	0.0192691	0.139955	up,down	Proximal tubule bicarbonate reclamation
ko00471	2	5	0.0192691	0.139955	up,down	D-Glutamine and D-glutamate metabolism
ko00982	3	15	0.0292027	0.161199	up,down	Drug metabolism - cytochrome P450
ko00980	3	15	0.0292027	0.161199	up,down	Metabolism of xenobiotics by cytochrome P450
ko00624	3	15	0.0292027	0.161199	up,down	1- and 2-Methylnaphthalene degradation
ko00350	5	38	0.0291607	0.161199	up,down	Tyrosine metabolism
ko00650	7	62	0.0233937	0.161199	up,down	Butanoate metabolism
ko00340	5	37	0.0262891	0.161199	up,down	Histidine metabolism
ko00830	3	17	0.0407767	0.194041	up,down	Retinol metabolism
ko00641	3	17	0.0407767	0.194041	up,down	3-Chloroacrylic acid degradation
ko00196	2	7	0.0380564	0.194041	up,down	Photosynthesis - antenna proteins
ko00401	2	7	0.0380564	0.194041	up,down	Novobiocin biosynthesis
ko00680	6	56	0.0431268	0.198338	up,down	Methane metabolism
ko05010	11	138	0.0541384	0.226397	up,down	Alzheimer's disease
ko05016	15	212	0.0662051	0.268715	up,down	Huntington's disease
ko05012	11	145	0.0717623	0.282948	up,down	Parkinson's disease
ko00950	2	10	0.0744485	0.285386	up,down	Isoquinoline alkaloid biosynthesis
ko00500	9	115	0.0835736	0.311707	up,down	Starch and sucrose metabolism
ko00590	3	23	0.0868113	0.315262	up,down	Arachidonic acid metabolism
ko05322	4	41	0.118284	0.418545	up,down	Systemic lupus erythematosus
ko00051	7	93	0.136558	0.471125	up,down	Fructose and mannose metabolism
ko00983	2	15	0.149631	0.491644	up,down	Drug metabolism - other enzymes
ko00450	6	78	0.149434	0.491644	up,down	Selenoamino acid metabolism
ko04612	6	81	0.169063	0.526428	up,down	Antigen processing and presentation
ko02040	1	4	0.171661	0.526428	up,down	Flagellar assembly
ko05142	3	31	0.169327	0.526428	up,down	Chagas disease
ko03430	6	83	0.182714	0.548141	up,down	Mismatch repair
ko00480	5	69	0.211089	0.606881	up,down	Glutathione metabolism
ko00941	1	5	0.209759	0.606881	up,down	Flavonoid biosynthesis
ko04626	5	71	0.227866	0.641746	up,down	Plant-pathogen interaction
ko00190	13	225	0.23833	0.657792	up,down	Oxidative phosphorylation
ko05222	1	7	0.28078	0.745148	up,down	Small cell lung cancer
ko02020	4	60	0.297725	0.775208	up,down	Two-component system
